# Supplementary material for: Novel male-biased expression in paralogs of the aphid slimfast nutrient amino acid transporter expansion
Source: BMC Evol Biol. 2011 Sep 14;11:253. doi: 10.1186/1471-2148-11-253 (PMC3231810; doi:10.1186/1471-2148-11-253)
Supplement: Additional file 2 — BLAST, mapping, and annotation results for female-enriched genes in microarray. Table containing full BLAST, mapping and annotation results from Blast2GO for female-enriched genes identified in microarray. Includes data on fold-change, false discovery rate, and female morph comparisons. All female-enriched genes are listed, including those that were not successfully annotated in Blast2GO. See "Annotation" column for information on which genes were successfully annotated. GO terms are grouped by category: C = Cellular component, F = Molecular function, P = Biological process. [file 1471-2148-11-253-S2.CSV]

Row	Contig	Seq. Description	Seq. Length	#Hits	min. eValue	mean Similarity	#GOs	GOs	Enzyme Codes	InterProScan		Log 2 Fold Change	FDR	Compared to	Annotated
1	128	PREDICTED: hypothetical protein [Acyrthosiphon pisum]	1093	1	1.27E-136	82.00%	0			seg (SEG)		2.044553513	0.000789039	AF-L
2	128											2.999193612	0.000777407	AF-S
3	128											3.115315622	0.000192187	SF
4	128											3.332948265	0.000599522	AF-L
5	128											4.738928808	0.000192187	SF
6	129	deoxyuridine triphosphatase	747	50	7.97E-82	76.54%	11	F:receptor binding; C:cytosol; F:nucleotide binding; F:signal transducer activity; P:DNA metabolic process; P:biosynthetic process; P:nucleobase, nucleoside, nucleotide and nucleic acid metabolic process; P:catabolic process; C:nucleus; F:hydrolase activity; P:signal transduction		IPR008180; IPR008181; G3DSA:2.70.40.10 (GENE3D), PTHR11241 (PANTHER), SSF51283 (SUPERFAMILY)		3.159847916	0.002084978	AF-S	Round 1
7	129											2.127560684	0.013318765	AF-L
8	129											2.472600292	0.001968056	AF-L
9	129											2.550150355	0.001623961	AF-S
10	129											2.598536499	0.007123855	SF
11	129											2.801331284	0.001269429	SF
12	1365	splicing arginine serine-rich 7	1007	50	1.00E-52	56.18%	3	F:nucleic acid binding; F:nucleotide binding; F:binding		IPR000504; IPR001878; IPR012677; PTHR10548 (PANTHER), PTHR10548:SF23 (PANTHER), seg (SEG)		2.002135697	0.004034061	AF-L	Round 2
13	1365											2.09631634	0.001719488	AF-S
14	1365											2.361651254	0.001760804	SF
15	1547	ACYPI38901 [Acyrthosiphon pisum]	711	2	2.39E-13	82.00%	3	F:DNA binding; P:DNA metabolic process; P:biosynthetic process		no IPS match		2.058713378	0.001748589	AF-L	Round 2
16	1547											2.39271706	0.000594478	AF-L
17	1547											2.41210979	0.000785519	AF-S
18	1547											2.567431423	0.000401495	AF-S
19	1547											2.912049137	0.000478271	SF
20	1547											3.222922187	0.000218321	SF
21	1627	mitotic spindle assembly checkpoint protein mad2a	913	50	8.12E-112	75.32%	17	C:cytoskeleton; C:protein complex; P:embryonic development; P:regulation of biological process; P:organelle organization; P:cell cycle; P:biological_process; C:cytosol; C:nuclear envelope; C:chromosome; P:response to stress; C:cytoplasm; P:protein metabolic process; P:catabolic process; F:protein binding; P:reproduction; P:multicellular organismal development		IPR003511; PTHR11842 (PANTHER), PTHR11842:SF11 (PANTHER)		2.433901986	0.000298534	AF-L	Round 1
22	1627											2.649950634	0.000299125	AF-S
23	1627											3.037733674	0.00067632	AF-L
24	1627											3.339091964	0.000408652	AF-S
25	1627											3.876845643	0.000102126	SF
26	1627											4.238385977	0.000219828	SF
27	1897	dna replication licensing factor mcm3	883	50	2.35E-68	52.88%	10	F:hydrolase activity; F:binding; P:regulation of biological process; P:nucleobase, nucleoside, nucleotide and nucleic acid metabolic process; C:protein complex; C:nuclear chromosome; P:biosynthetic process; P:DNA metabolic process; C:nucleoplasm; C:cytoplasm	EC:3.6.1.15	PTHR11630 (PANTHER), PTHR11630:SF46 (PANTHER), seg (SEG)		3.25805985	0.000444411	AF-L	Round 1
28	1897											2.298288422	0.003266533	SF
29	1897											2.467366818	0.002336202	AF-L
30	1897											2.531320067	0.001543952	AF-S
31	1897											2.943454684	0.000421872	SF
32	1897											3.152073496	0.000380341	AF-S
33	1910	fatty acid synthase	1223	50	0	51.02%	13	F:transferase activity; C:organelle; C:intracellular; F:hydrolase activity; F:protein binding; F:catalytic activity; F:binding; F:transporter activity; P:biosynthetic process; C:cytoplasm; C:protein complex; P:lipid metabolic process; P:transport	EC:2.3.1.85	IPR000794; IPR009081; IPR013968; IPR016040; IPR020842; PTHR11712:SF5 (PANTHER)		2.200102327	0.003171193	AF-L	Round 1
34	1910											2.447253556	0.00046682	AF-S
35	1910											2.484343971	0.002266719	AF-S
36	1910											2.832822449	0.00146007	SF
37	1910											2.848383999	0.000298534	AF-L
38	1910											3.404349718	0.000161512	SF
39	1984	beta-glucosidase	1056	50	5.70E-102	56.22%	10	P:biological_process; P:response to endogenous stimulus; C:plasma membrane; P:response to external stimulus; C:cell; P:response to stress; F:transferase activity; F:hydrolase activity; F:binding; P:carbohydrate metabolic process	EC:3.2.1.108	IPR001360; IPR013781; PTHR10353:SF8 (PANTHER)		2.142554881	0.038511691	AF-L	Round 1
40	1984											2.910655065	0.005834118	AF-L
41	1984											3.137369443	0.002995532	AF-S
42	1984											3.531143461	0.004290804	AF-S
43	1984											4.386655058	0.003044436	SF
44	1984											4.61519314	0.00106778	SF
45	2032	smc2 protein	974	50	1.41E-72	81.80%	9	C:chromosome; C:protein complex; P:organelle organization; P:cell cycle; P:cytoskeleton organization; F:DNA binding; F:transporter activity; F:nucleotide binding; P:transport		IPR003395; G3DSA:3.40.50.300 (GENE3D), PTHR18937 (PANTHER), PTHR18937:SF9 (PANTHER), seg (SEG), tmhmm (TMHMM), SSF52540 (SUPERFAMILY)		2.561385717	0.002787365	SF	Round 1
46	2032											2.135758138	0.001587833	AF-S
47	2032											2.240961127	0.002903175	AF-S
48	2032											2.413276233	0.001566523	AF-L
49	2032											2.446210772	0.003159148	AF-L
50	2032											2.559000228	0.001144885	SF
51	2046	---NA---	658	0			0			tmhmm (TMHMM)		2.258496964	0.000940508	AF-L
52	2046											2.679646133	0.000343572	AF-S
53	2046											3.524624184	0.000845656	AF-S
54	2046											3.526397651	0.001219866	AF-L
55	2046											4.435731343	0.000111664	SF
56	2046											5.135860657	0.000296572	SF
57	2071	cuticular protein cpg12	1613	50	6.43E-104	57.14%	0			PTHR22979 (PANTHER), seg (SEG)		2.288793902	0.010797553	SF
58	2071											3.587576394	0.001751508	AF-L
59	2071											4.514372218	0.000622128	AF-S
60	2100	lymphoid specific	589	50	1.31E-52	64.84%	12	P:regulation of gene expression, epigenetic; P:organelle organization; P:transcription; P:cell proliferation; P:DNA metabolic process; P:multicellular organismal development; P:regulation of biological process; P:cell death; P:cell differentiation; F:chromatin binding; C:nucleus; C:chromosome		PTHR10799 (PANTHER), PTHR10799:SF71 (PANTHER)		2.490937244	0.000408652	AF-S	Round 1
61	2100											2.561498049	0.000311632	AF-S
62	2100											2.687142747	0.000543607	AF-L
63	2100											2.801003031	0.000543607	AF-L
64	2100											3.483452635	0.000154992	SF
65	2100											3.502534729	0.000192187	SF
66	2213	PREDICTED: hypothetical protein [Acyrthosiphon pisum]	638	2	1.29E-54	89.00%	0			no IPS match		2.143423967	0.000362096	AF-S
67	2213											2.182072258	0.001268243	AF-L
68	2213											2.201089546	0.00127924	AF-L
69	2213											2.239848704	0.000401495	AF-S
70	2213											2.729369736	0.000292624	SF
71	2213											2.731367133	0.000231572	SF
72	2564	large homolog-associated protein 1	805	50	7.38E-105	54.26%	4	F:protein binding; P:cell-cell signaling; ; C:cell		seg (SEG)		2.355608924	0.00033016	AF-S	Round 1
73	2564											2.764361422	0.000298534	AF-L
74	2564											2.911722065	0.000489167	AF-L
75	2564											2.971333208	0.000351623	AF-S
76	2564											3.282726974	0.00012485	SF
77	2564											3.639592471	0.000192187	SF
78	2566	methenyltetrahydrofolate synthetase domain-containing protein	1174	38	5.15E-163	61.71%	13	P:oocyte dorsal/ventral axis specification; C:catalytic step 2 spliceosome; F:5-formyltetrahydrofolate cyclo-ligase activity; C:precatalytic spliceosome; F:nucleic acid binding; F:nucleotide binding; F:RNA binding; P:folic acid and derivative biosynthetic process; ; F:ATP binding; ; P:nuclear mRNA splicing, via spliceosome; P:biological_process		PTHR13017 (PANTHER), seg (SEG)		2.927161115	0.003722865	AF-L
79	2566											2.933706386	0.00298525	AF-S
80	2566											3.504545932	0.007947897	AF-L
81	2566											3.51723277	0.005400423	AF-S
82	2566											4.222546108	0.001031358	SF
83	2566											4.74155471	0.002793697	SF
84	2573	---NA---	438	0			0			seg (SEG), SignalP-NN(euk) (SIGNALP)		2.073043514	0.005555441	AF-L
85	2573											2.347655718	0.006503702	SF
86	2573											2.427607283	0.003415294	AF-S
87	2573											2.516202604	0.002911146	SF
88	2573											2.613581114	0.00165054	AF-S
89	2684	serine threonine-protein kinase polo	820	50	4.05E-40	73.46%	24	P:cell cycle; P:protein modification process; C:nucleoplasm; P:biological_process; P:reproduction; F:protein kinase activity; F:signal transducer activity; P:organelle organization; F:protein binding; P:cytoskeleton organization; C:nuclear chromosome; C:protein complex; P:transport; P:cellular component organization; C:cytosol; C:cytoskeleton; C:microtubule organizing center; C:cell; P:cell diffe…		SignalP-NN(euk) (SIGNALP)		2.506917549	0.000437028	AF-L	Round 1
90	2684											2.533737751	0.000392292	AF-S
91	2684											3.160142418	0.000192187	SF
92	2684											3.702800034	0.000105047	SF
93	2684											4.268844645	7.13E-05	AF-L
94	2684											4.684520707	6.16E-05	AF-S
95	2933	protein regulator of cytokinesis 1	880	50	1.19E-80	55.16%	6	P:cell cycle; P:regulation of biological process; P:protein transport; P:cytoskeleton organization; C:cytoplasm; C:cytoskeleton		IPR007145; coil (COIL), seg (SEG)		2.295961263	0.000622128	AF-S	Round 1
96	2933											2.491938149	0.000899028	AF-L
97	2933											2.660489432	0.000258518	SF
98	2933											4.189878409	0.000161512	SF
99	327	dna replication licensing factor mcm2	1545	50	1.17E-171	83.46%	18	C:chromosome; F:protein binding; P:response to stress; P:DNA metabolic process; P:biosynthetic process; P:cell proliferation; P:organelle organization; C:cytoplasm; F:DNA binding; C:nucleoplasm; P:metabolic process; P:regulation of biological process; C:nuclear chromosome; C:protein complex; F:hydrolase activity; F:chromatin binding; P:cellular component organization; F:nucleotide binding		IPR001208; G3DSA:3.40.50.300 (GENE3D), PTHR11630 (PANTHER), PTHR11630:SF44 (PANTHER), SSF52540 (SUPERFAMILY)		2.966928861	0.000192187	SF	Round 1
100	327											2.391202094	0.000392292	AF-S
101	327											2.546438858	0.000277029	AF-S
102	327											2.751679382	0.000298534	AF-L
103	327											2.891603303	0.000298534	AF-L
104	327											2.904479121	0.000154992	SF
105	3286	macrophage migration inhibitory factor	674	50	2.96E-55	57.38%	31	P:regulation of biological process; P:protein modification process; P:cell proliferation; P:response to endogenous stimulus; P:response to external stimulus; P:anatomical structure morphogenesis; P:cellular component organization; P:cell differentiation; P:response to stress; P:multicellular organismal development; P:biological_process; P:signal transduction; P:response to abiotic stimulus; F:rec…	EC:5.3.2.1	IPR001398; IPR014347		2.868696195	0.026848363	AF-L	Round 1
106	3286											3.154168202	0.004475507	AF-L
107	3286											3.430726958	0.009835539	AF-S
108	3286											3.456669557	0.002196787	AF-S
109	3286											3.606069799	0.002904158	SF
110	3286											3.737330892	0.012345008	SF
111	341	vasa-like protein	1275	50	0	75.20%	16	F:hydrolase activity; P:biological_process; F:protein binding; P:regulation of biological process; P:translation; P:reproduction; P:cellular component organization; P:anatomical structure morphogenesis; P:cell differentiation; F:RNA binding; P:organelle organization; P:cytoplasm organization; P:embryonic development; P:nucleobase, nucleoside, nucleotide and nucleic acid metabolic process; P:cell …		IPR000629; IPR001650; IPR011545; IPR014001; IPR014014; G3DSA:3.40.50.300 (GENE3D), PTHR24031 (PANTHER), PTHR24031:SF57 (PANTHER), seg (SEG), SSF52540 (SUPERFAMILY)		5.551841168	0.000620408	SF	Round 1
112	341											2.071986994	0.00912875	AF-L
113	341											2.134678721	0.006723406	AF-S
114	341											3.288864094	0.002893164	AF-S
115	341											3.538204056	0.00134078	SF
116	341											3.624256872	0.003005237	AF-L
117	345	zinc hit type 6	1670	50	2.80E-142	51.78%	2	P:biological_process; F:protein binding		IPR007529; PTHR13483 (PANTHER), PTHR13483:SF3 (PANTHER)		2.012624699	0.024904457	AF-S	Round 1
118	345											2.16198351	0.026979667	AF-L
119	345											2.352891649	0.01091234	SF
120	345											2.360307323	0.024501255	SF
121	3604	macrophage migration inhibitory factor	734	50	7.20E-48	55.10%	2	P:biological_process; C:plastid		SignalP-NN(euk) (SIGNALP), tmhmm (TMHMM)		3.439059724	0.007161277	AF-L	Round 1
122	3604											4.122403	0.002540617	AF-S
123	3604											4.294673296	0.003456049	SF
124	3604											4.354931846	0.00396917	AF-S
125	3604											4.396602807	0.005646483	AF-L
126	3604											4.751884244	0.00471785	SF
127	3696	odorant-binding protein 4	978	24	3.24E-101	66.38%	2	F:binding; P:transport		IPR006170; IPR023316; SignalP-NN(euk) (SIGNALP)		2.075073754	0.002987636	AF-L	Round 2
128	3696											2.191940828	0.005854972	SF
129	3696											2.410867175	0.002524674	AF-S
130	3696											2.436997245	0.001764559	SF
131	3696											2.788979093	0.000962144	AF-S
132	3697	phosphoglycerate dehydrogenase	879	50	1.34E-140	76.14%	12	P:multicellular organismal development; P:cell cycle; P:cellular amino acid and derivative metabolic process; P:embryonic development; P:metabolic process; P:regulation of biological process; P:cellular component organization; F:catalytic activity; F:electron carrier activity; P:cell differentiation; F:nucleotide binding; P:biosynthetic process	EC:1.1.1.95	IPR006139; IPR006140; IPR006236; IPR016040; PTHR10996 (PANTHER), seg (SEG), SSF51735 (SUPERFAMILY)		2.49350323	0.000453078	SF	Round 1
133	3697											2.773800319	0.000489167	AF-L
134	3697											2.804058482	0.00084968	AF-S
135	3697											4.080955857	0.000245282	AF-S
136	3766	fatty acid synthase	1361	50	6.29E-94	62.68%	9	F:transferase activity; C:lipid particle; F:binding; F:transporter activity; P:biosynthetic process; C:cytoplasm; C:protein complex; P:lipid metabolic process; P:transport	EC:2.3.1.85	IPR000794; IPR006163; IPR009081; IPR013968; IPR016040; IPR020806; IPR020842; PTHR11712:SF5 (PANTHER), seg (SEG), SSF51735 (SUPERFAMILY)		2.04446924	0.030598343	AF-L	Round 1
137	3766											2.413694752	0.011944915	AF-S
138	3766											2.452836097	0.019888423	SF
139	3879	nhp2-like protein 1	647	50	1.06E-59	91.24%	9	C:nucleus; F:RNA binding; P:multicellular organismal development; F:protein binding; P:nucleobase, nucleoside, nucleotide and nucleic acid metabolic process; C:nucleolus; P:reproduction; C:plasma membrane; P:biological_process		IPR002415; IPR004037; IPR004038; IPR018492; G3DSA:3.30.1330.30 (GENE3D), PTHR23105 (PANTHER), PTHR23105:SF11 (PANTHER), SSF55315 (SUPERFAMILY)		3.357097141	0.001489543	SF	Round 1
140	3879											2.023025111	0.009462354	AF-L
141	3879											2.162717265	0.005746591	AF-S
142	3879											2.476938925	0.004419819	AF-L
143	3879											2.723365067	0.003633269	SF
144	4027	glutamate racemase	241	50	1.70E-10	77.32%	4	P:biological_process; P:metabolic process; P:cellular component organization; F:catalytic activity	EC:5.1.1.0	IPR001920; PTHR21198 (PANTHER), seg (SEG)		2.440956945	0.045645293	SF	Round 2
145	4027											2.851835929	0.046075981	SF
146	4027											3.141891301	0.009951032	AF-S
147	4027											3.594685408	0.01135759	AF-S
148	4027											3.74702264	0.008567212	AF-L
149	4027											4.104324916	0.009829045	AF-L
150	4031	small nuclear ribonucleoprotein f	481	50	1.05E-44	80.96%	5	C:nucleus; C:intracellular; P:cytoskeleton organization; P:cell cycle; P:nucleobase, nucleoside, nucleotide and nucleic acid metabolic process		IPR001163; IPR006649; IPR016487; G3DSA:2.30.30.100 (GENE3D), PTHR11021 (PANTHER)		2.10402914	0.016843424	AF-L	Round 1
151	4031											2.144733002	0.019360268	SF
152	4031											2.221567279	0.009619173	AF-S
153	4086	---NA---	503	0			0			seg (SEG), tmhmm (TMHMM)		2.06482904	0.000986102	SF
154	4086											2.090352604	0.000842027	AF-L
155	4086											2.125186222	0.001034311	AF-L
156	4086											2.219709171	0.000579246	AF-S
157	4086											2.249548349	0.000622128	AF-S
158	4111	viral a-type inclusion	553	1	1.71E-13	95.00%	0			seg (SEG), SignalP-NN(euk) (SIGNALP), tmhmm (TMHMM)		2.332044589	0.000845656	AF-S
159	4111											2.332573979	0.002079155	AF-L
160	4111											2.416089091	0.001277187	AF-S
161	4111											2.834458731	0.000558629	SF
162	4111											3.055535975	0.000755366	SF
163	4112	---NA---	714	0			0			no IPS match		2.277988879	0.000302328	SF
164	4112											2.466523096	0.000321259	AF-S
165	4112											2.506468778	0.000393376	AF-L
166	4142	2-oxoglutarate and iron-dependent oxygenase domain-containing protein 1 (termination and polyadenylation 1 homolog)	648	2	4.85E-44	90.00%	3	P:metabolic process; F:binding; F:catalytic activity	EC:1.14.11.0	SignalP-NN(euk) (SIGNALP)		2.008066476	0.000489167	AF-L	Round 2
167	4142											2.541730108	0.000257475	AF-S
168	4142											3.117515297	0.00012485	SF
169	4250	glutathione s-transferase d1	699	50	8.81E-103	65.90%	3	F:transferase activity; F:protein binding; P:cellular amino acid and derivative metabolic process	EC:2.5.1.18	IPR004045; IPR010987; IPR012335; IPR012336; PTHR11260 (PANTHER), PTHR11260:SF37 (PANTHER), SignalP-NN(euk) (SIGNALP)		2.033510037	0.00254671	AF-L	Round 1
170	4250											2.510489571	0.001449373	SF
171	4250											2.756218922	0.000955407	AF-S
172	4250											3.639985208	0.000547923	AF-S
173	4352	dna primase large subunit	710	50	2.36E-117	70.80%	12	P:cell cycle; F:transferase activity; P:anatomical structure morphogenesis; P:multicellular organismal development; C:nuclear chromosome; C:protein complex; C:nucleoplasm; C:intracellular; C:nucleolus; P:DNA metabolic process; P:biosynthetic process; P:transcription	EC:2.7.7.7	IPR007238		2.33113549	0.001748589	AF-L	Round 1
174	4352											2.627104306	0.00084963	AF-S
175	4352											3.284034815	0.000481804	SF
176	4377	---NA---	686	0			0			seg (SEG)		2.578849357	0.000410406	AF-L
177	4377											2.74087465	0.000401495	AF-S
178	4377											5.268057818	5.40E-05	SF
179	446	dna replication factor cdt1	1032	50	2.35E-153	55.84%	11	C:nucleoplasm; P:reproduction; P:anatomical structure morphogenesis; P:cell differentiation; P:behavior; F:protein binding; C:chromosome; P:cell cycle; P:regulation of biological process; P:DNA metabolic process; P:biosynthetic process		IPR014939; coil (COIL), seg (SEG)		2.066217554	0.002351619	AF-S	Round 1
180	446											2.195450482	0.003330364	AF-L
181	446											2.247081938	0.002054015	AF-S
182	446											2.534779052	0.002534978	AF-L
183	446											3.63400434	0.000513895	SF
184	446											3.879195278	0.000400073	SF
185	5205	zinc metalloproteinase c	865	37	7.63E-16	44.59%	1	C:cell		no IPS match		2.068324656	0.017802831	AF-L	Round 1
186	5205											2.900236371	0.003080737	AF-S
187	5205											3.354935761	0.002929539	SF
188	5290	---NA---	405	0			0			no IPS match		2.068125596	0.00202655	AF-S
189	5290											2.710764082	0.001439512	AF-L
190	5290											4.413213063	0.000231572	SF
191	5304	PREDICTED: hypothetical protein [Acyrthosiphon pisum]	685	3	2.35E-71	68.00%	1	F:nucleic acid binding		no IPS match		2.482715748	0.000392292	AF-S
192	5304											2.867812401	0.000328587	AF-L
193	5304											5.003418316	5.39E-05	SF
194	5331	aurora kinase a	564	50	2.27E-88	74.56%	14	C:microtubule organizing center; C:cytoskeleton; C:protein complex; P:metabolic process; P:regulation of biological process; P:cytoskeleton organization; P:cell cycle; F:protein binding; P:signal transduction; C:nucleus; F:nucleotide binding; P:protein modification process; F:protein kinase activity; P:cellular amino acid and derivative metabolic process		IPR000719; IPR002290; IPR008271; IPR011009; IPR017442; IPR020635; G3DSA:1.10.510.10 (GENE3D), PTHR24350 (PANTHER)		3.217461188	0.000164883	AF-S	Round 1
195	5331											3.353016473	0.000294086	AF-L
196	5331											5.341324145	3.69E-05	SF
197	537	chromatin assembly factor subunit a	1633	50	0	52.86%	3	P:biological_process; F:protein binding; C:nucleus		seg (SEG)		2.724180766	0.000525838	AF-S	Round 1
198	537											2.806771346	0.000389564	AF-S
199	537											2.887500382	0.000899028	AF-L
200	537											3.361114715	0.000298534	AF-L
201	537											3.414895825	0.000351214	SF
202	537											4.248129535	0.00012485	SF
203	5425	cyclin-dependent kinase 6	829	50	2.34E-128	71.08%	24	P:response to biotic stimulus; P:protein modification process; P:cell cycle; F:protein kinase activity; P:biological_process; P:anatomical structure morphogenesis; P:multicellular organismal development; P:response to endogenous stimulus; P:regulation of biological process; P:translation; P:response to stress; P:cell differentiation; C:cytosol; C:nucleoplasm; C:protein complex; C:cell; P:signal t…	EC:2.7.11.22	SignalP-NN(euk) (SIGNALP), tmhmm (TMHMM)		2.045358859	0.003435983	AF-L	Round 1
204	5425											2.378955123	0.00104503	AF-S
205	5425											3.137855778	0.000551024	SF
206	5466	transposase domain-containing protein	843	2	2.95E-25	71.50%	0			tmhmm (TMHMM)		2.801292428	0.000245282	AF-S
207	5466											3.524945632	0.000294086	AF-L
208	5466											5.130993517	3.90E-05	SF
209	55	proliferating cell nuclear antigen	890	50	1.57E-120	84.90%	25	F:DNA binding; C:nucleoplasm; P:reproduction; P:anatomical structure morphogenesis; P:cellular component organization; P:cell differentiation; P:DNA metabolic process; P:biosynthetic process; F:protein binding; F:hydrolase activity; C:nuclear envelope; P:multicellular organismal development; P:cytoskeleton organization; P:cell cycle; P:cell proliferation; P:response to stress; P:protein transport…		IPR000730; IPR022648; IPR022649; IPR022659; G3DSA:3.70.10.10 (GENE3D), seg (SEG), SSF55979 (SUPERFAMILY)		2.330806465	0.000345062	AF-L	Round 1
210	55											2.743466081	0.000311632	AF-S
211	55											3.103866295	0.00233002	SF
212	55											3.501989468	0.00169795	AF-L
213	55											3.848735328	0.000802569	AF-S
214	5536	bicaudal c homolog 1	789	50	3.61E-74	63.98%	1	F:protein binding		IPR001660; IPR013761; IPR021129; PTHR10627 (PANTHER), PTHR10627:SF1 (PANTHER)		2.882218949	0.000869066	AF-S	InterProScan
215	5536											3.084352926	0.001040147	AF-L
216	5536											4.963069946	0.000192187	SF
217	5551	ribonucleoside-diphosphate reductase large subunit	626	50	1.99E-60	71.90%	9	C:cytoplasm; C:protein complex; P:nucleobase, nucleoside, nucleotide and nucleic acid metabolic process; P:biosynthetic process; P:DNA metabolic process; F:catalytic activity; F:protein binding; P:cellular component organization; F:nucleotide binding		IPR000788; PTHR11573 (PANTHER), PTHR11573:SF6 (PANTHER), SSF51998 (SUPERFAMILY)		3.776351664	0.001036233	SF	Round 1
218	5551											3.52173731	0.001475804	AF-L
219	5551											3.684699441	0.000880109	AF-S
220	5596	---NA---	585	0			0			SignalP-NN(euk) (SIGNALP)		2.096744494	0.001447075	AF-S
221	5596											2.124106501	0.001987105	AF-L
222	5596											2.226485554	0.001608796	SF
223	5598	---NA---	277	0			0			seg (SEG), SignalP-NN(euk) (SIGNALP), tmhmm (TMHMM)		2.260010559	0.018683416	AF-L
224	5598											2.510781646	0.009932324	AF-S
225	5598											2.761797719	0.010835792	SF
226	5686	immunoglobulin i-set domain containing protein	471	7	6.08E-16	67.86%	0			no IPS match		2.679904646	0.001270125	AF-S
227	5686											2.720735599	0.001647814	SF
228	5686											3.144818426	0.001073644	AF-L
229	569	glutathione s-transferase d1	887	50	5.55E-118	64.16%	3	F:transferase activity; F:protein binding; P:cellular amino acid and derivative metabolic process	EC:2.5.1.18	IPR004045; IPR004046; IPR010987; IPR012335; IPR012336; IPR017933; PTHR11260 (PANTHER), PTHR11260:SF37 (PANTHER), SignalP-NN(euk) (SIGNALP)		2.656532734	0.002137119	AF-L	Round 1
230	569											2.982297917	0.000345062	AF-L
231	569											3.042167682	0.001479553	SF
232	569											3.221123022	0.000257949	SF
233	569											3.415118122	0.001034036	AF-S
234	569											3.970233442	0.000321259	AF-S
235	5727	macrophage migration inhibitory factor	625	50	1.25E-46	54.54%	8	F:phenylpyruvate tautomerase activity; F:dopachrome isomerase activity; P:embryonic morphogenesis; F:cytokine activity; C:extracellular space; P:cell proliferation; C:extracellular region; F:isomerase activity		IPR001398; IPR014347; PTHR11954:SF4 (PANTHER)		4.052521229	0.00566889	AF-L
236	5727											4.233912782	0.003270952	AF-S
237	5727											4.636676926	0.003739292	SF
238	5809	dna polymerase iii subunits gamma and tau	849	50	3.40E-37	64.66%	8	P:biosynthetic process; F:transferase activity; P:DNA metabolic process; F:DNA binding; C:intracellular; C:protein complex; F:nucleotide binding; F:hydrolase activity	EC:2.7.7.7; EC:3.6.1.15	seg (SEG)		3.160614261	0.004628781	SF	Round 2
239	5809											3.626964752	0.002534978	AF-L
240	5809											3.737198066	0.001587833	AF-S
241	5820	chromobox protein homolog 1	746	50	8.27E-39	66.36%	8	F:protein binding; C:nucleus; C:chromosome; C:nuclear chromosome; C:cytoskeleton; C:nucleoplasm; F:chromatin binding; P:organelle organization		IPR000953; IPR008251; IPR016197; IPR018125; G3DSA:2.40.50.40 (GENE3D), PTHR22812 (PANTHER)		2.271773758	0.000400705	AF-S	Round 1
242	5820											2.325749802	0.000591486	AF-L
243	5820											3.903449774	0.00012485	SF
244	5833	thap domain-containing protein 2	802	30	1.75E-08	52.37%	1	F:nucleic acid binding		IPR006612; PTHR23080 (PANTHER), PTHR23080:SF15 (PANTHER)		2.042626048	0.001624292	AF-S	InterProScan
245	5833											2.369037519	0.000940508	AF-L
246	5833											5.210831243	0.000111664	SF
247	5945	ubiquitin carboxyl-terminal hydrolase 5	831	50	1.38E-11	64.82%	8	C:lysosome; F:protein binding; F:hydrolase activity; F:peptidase activity; F:transferase activity; P:protein metabolic process; P:catabolic process; P:protein modification process	EC:3.1.2.15; EC:3.4.22.0	IPR000449; IPR012317; IPR015940; G3DSA:1.10.8.10 (GENE3D), G3DSA:3.90.228.10 (GENE3D), PTHR14453 (PANTHER)		2.881608387	0.001388626	AF-L	Round 1
248	5945											3.130802131	0.000622128	AF-S
249	5945											6.114324666	0.00012485	SF
250	6008	PREDICTED: hypothetical protein [Acyrthosiphon pisum]	764	2	2.12E-69	66.50%	1	F:binding		seg (SEG)		2.265821613	0.02054828	AF-S
251	6008											2.325801955	0.02295133	AF-L
252	6008											3.430301054	0.006522172	SF
253	6059	budding uninhibited by benzimidazoles 1 homolog ( cerevisiae)	763	50	2.10E-101	57.76%	13	P:embryonic development; P:cell cycle; P:regulation of biological process; P:cytoskeleton organization; P:metabolic process; F:protein kinase activity; P:organelle organization; C:chromosome; C:protein complex; C:cytoplasm; P:cell death; F:binding; C:nuclear chromosome		IPR015661; tmhmm (TMHMM)		2.107851768	0.000401495	AF-S	Round 1
254	6059											2.477998972	0.000345062	AF-L
255	6059											2.839334904	0.000192187	SF
256	6849	dna replication licensing factor mcm4	769	50	1.83E-137	87.76%	15	P:regulation of biological process; P:DNA metabolic process; P:biosynthetic process; C:nucleolus; C:nucleoplasm; C:nuclear chromosome; C:protein complex; F:hydrolase activity; P:cytoskeleton organization; P:cell cycle; F:nucleotide binding; C:chromosome; F:protein binding; F:DNA binding; F:chromatin binding		IPR001208; G3DSA:3.40.50.300 (GENE3D), PTHR11630 (PANTHER), PTHR11630:SF45 (PANTHER), SSF52540 (SUPERFAMILY)		2.179810907	0.00225498	AF-S	Round 1
257	6849											2.367861165	0.002446762	AF-L
258	6849											2.677901494	0.001532019	SF
259	7407	---NA---	496	0			0			SignalP-NN(euk) (SIGNALP), tmhmm (TMHMM)		3.127900852	0.004802313	SF
260	7407											3.736232934	0.002110354	AF-L
261	7407											5.634508065	0.000525838	AF-S
262	7506	aurora kinase a	677	50	2.63E-35	72.54%	11	F:protein kinase activity; C:microtubule organizing center; C:cytoskeleton; C:protein complex; P:metabolic process; P:regulation of biological process; P:cytoskeleton organization; P:cell cycle; F:protein binding; P:signal transduction; C:nucleus		no IPS match		3.327327782	0.000298534	AF-L	Round 1
263	7506											3.371710038	0.000182344	AF-S
264	7506											5.613862388	3.69E-05	SF
265	7515	---NA---	626	0			0			seg (SEG)		2.779971169	0.000845656	AF-S
266	7515											2.952287062	0.00094805	AF-L
267	7515											4.41875952	0.000233134	SF
268	7537	myb- swirm and mpn domains 1	603	31	1.26E-53	62.19%	1	F:protein binding		IPR007526; IPR011991		2.539410462	0.000311632	AF-S	InterProScan
269	7537											2.696203247	0.000489167	AF-L
270	7537											4.311684664	0.000104117	SF
271	7574	serine threonine-protein kinase 12	561	50	4.00E-37	70.98%	11	C:cytoskeleton; C:protein complex; P:biological_process; P:cytoskeleton organization; P:cell cycle; P:organelle organization; P:protein modification process; C:chromosome; F:protein binding; F:protein kinase activity; P:cellular amino acid and derivative metabolic process		G3DSA:1.10.510.10 (GENE3D), PTHR24350 (PANTHER)		3.287225099	0.000298534	AF-L	Round 1
272	7574											3.367269164	0.000277029	AF-S
273	7574											3.906036711	0.00012485	SF
274	7651	transcription termination factor 2	584	50	1.17E-91	63.98%	8	P:cellular component organization; P:transcription; F:transcription regulator activity; F:hydrolase activity; C:nucleus; F:nucleic acid binding; F:nucleotide binding; P:regulation of biological process		IPR001650; G3DSA:3.40.50.300 (GENE3D), PTHR10799 (PANTHER), PTHR10799:SF63 (PANTHER), tmhmm (TMHMM), SSF52540 (SUPERFAMILY)		3.603842045	0.000161512	SF	Round 1
275	7651											2.868959538	0.000321259	AF-S
276	7651											3.295425798	0.000298534	AF-L
277	7668	cell division control protein 2 homolog	580	50	2.01E-42	74.04%	13	P:cell cycle; F:protein binding; P:response to stress; F:protein kinase activity; P:reproduction; P:cell differentiation; P:cell proliferation; P:regulation of biological process; P:anatomical structure morphogenesis; P:protein modification process; C:nucleus; P:multicellular organismal development; P:cellular amino acid and derivative metabolic process	EC:2.7.11.22	G3DSA:1.10.510.10 (GENE3D), PTHR24056 (PANTHER), PTHR24056:SF123 (PANTHER)		2.205489726	0.000572611	AF-S	Round 1
278	7668											2.555297708	0.000336496	AF-L
279	7668											2.833360748	0.000218321	SF
280	7686	establishment of cohesion 1 homolog 2 ( cerevisiae)	595	50	1.00E-47	56.40%	6	F:binding; F:transferase activity; P:cytoskeleton organization; P:cell cycle; C:nucleus; P:biosynthetic process		PTHR11076 (PANTHER), PTHR11076:SF1 (PANTHER)		3.184914324	0.000392292	AF-S	Round 1
281	7686											3.977529575	0.000298534	AF-L
282	7686											6.419933475	5.39E-05	SF
283	7986	nuclear pore membrane glycoprotein 210	613	10	6.20E-104	52.20%	0			no IPS match		2.19141779	0.003239839	AF-L
284	7986											2.311246137	0.001319656	AF-S
285	7986											2.952484602	0.000847676	SF
286	8045	PREDICTED: hypothetical protein [Acyrthosiphon pisum]	597	1	2.07E-69	92.00%	0			no IPS match		2.969925082	0.000257475	AF-S
287	8045											3.718437455	7.13E-05	AF-L
288	8045											4.21992476	5.02E-05	SF
289	8067	PREDICTED: similar to predicted protein [Acyrthosiphon pisum]	592	1	1.75E-36	85.00%	0			no IPS match		2.506840104	0.003099428	AF-S
290	8067											2.879886274	0.003722865	AF-L
291	8067											5.908317449	0.000241262	SF
292	8104	hypothetical protein TTHERM_00145770 [Tetrahymena thermophila]	632	1	7.90E-04	48.00%	0			seg (SEG)		2.478064517	0.000682514	AF-S
293	8104											2.925151408	0.000653829	AF-L
294	8104											3.626631843	0.000231572	SF
295	8111	viral a-type inclusion protein	687	50	3.32E-73	50.74%	68	F:dynein binding; P:metaphase plate congression; C:chromosome; P:cell differentiation; P:mitotic cell cycle; P:regulation of microtubule-based process; P:positive regulation of cell proliferation; P:cell proliferation; C:cytoskeleton; C:perinuclear region of cytoplasm; P:chromosome organization; P:positive regulation of cell cycle; P:microtubule-based movement; C:chromatin; F:ATPase activity; P:r…		coil (COIL), seg (SEG)		2.429958203	0.009036052	AF-S
296	8111											3.188186106	0.004749946	AF-L
297	8111											3.481782013	0.003739609	SF
298	8144	---NA---	642	0			0			no IPS match		2.828996039	0.000266889	AF-S
299	8144											3.166147322	0.000298534	AF-L
300	8144											5.286446215	4.44E-05	SF
301	8162	ran-binding protein	464	1	1.49E-13	94.00%	0			SignalP-NN(euk) (SIGNALP)		2.034546294	0.000401495	AF-S
302	8162											2.535700006	0.000326382	AF-L
303	8162											2.961161979	0.000161512	SF
304	851	---NA---	461	0			0			SignalP-NN(euk) (SIGNALP)		2.069714331	0.000842199	AF-S
305	851											2.305473093	0.001653623	AF-S
306	851											2.33989268	0.002898562	AF-L
307	851											2.439693125	0.002131758	SF
308	8652	dna replication licensing factor mcm7	474	50	1.94E-30	65.84%	18	C:chromosome; F:protein binding; P:response to stress; P:DNA metabolic process; P:biosynthetic process; C:cytosol; F:DNA binding; P:metabolic process; P:regulation of biological process; P:biological_process; C:nucleoplasm; C:nuclear chromosome; C:protein complex; P:transcription; F:hydrolase activity; F:chromatin binding; P:response to endogenous stimulus; F:nucleotide binding		IPR008050; PTHR11630 (PANTHER)		3.120420313	0.000376536	SF	Round 1
309	8652											3.429991767	0.000384184	AF-L
310	8652											3.54602012	0.00033016	AF-S
311	87	family copper resistance protein	1042	50	1.84E-12	47.28%	11	C:nucleosome; F:copper ion binding; C:chromosome; F:DNA binding; C:nucleus; C:periplasmic space; P:nucleosome assembly; P:oxidation reduction; F:oxidoreductase activity; C:cell outer membrane; P:cellular copper ion homeostasis		seg (SEG), SignalP-NN(euk) (SIGNALP)		2.066195324	0.040890474	AF-L
312	87											2.406666171	0.030480069	SF
313	87											2.428800815	0.016765058	AF-S
314	8939	kinetochore protein nuf2	647	50	4.11E-112	47.96%	4	C:chromosome; C:protein complex; P:organelle organization; P:cell cycle		IPR005549; coil (COIL), PTHR21650 (PANTHER), PTHR21650:SF2 (PANTHER)		2.130762954	0.004353202	AF-L	Round 1
315	8939											2.391219432	0.000984494	AF-S
316	8939											5.649789022	0.00012485	SF
317	8968	---NA---	620	0			0			SignalP-NN(euk) (SIGNALP)		2.401592626	0.000515474	SF
318	8968											2.696947005	0.000435298	AF-L
319	8968											3.009648328	0.000307709	AF-S
320	9124	protoheme ix farnesyltransferase	582	50	8.33E-20	78.06%	4	P:biosynthetic process; C:plasma membrane; F:transferase activity; C:cell		IPR000537; PTHR11048 (PANTHER), seg (SEG), SignalP-NN(euk) (SIGNALP), tmhmm (TMHMM)		2.013664524	0.017961619	SF	Round 1
321	9124											2.018301343	0.013608101	AF-L
322	9124											2.657037087	0.003300889	AF-S
323	913	PREDICTED: similar to GA19786-PA [Acyrthosiphon pisum]	816	1	3.32E-10	97.00%	0			seg (SEG)		2.014819197	0.00202655	AF-S
324	913											2.090090301	0.001489594	AF-S
325	913											2.325556918	0.002580345	AF-L
326	913											2.388598674	0.001707894	AF-L
327	913											2.435197851	0.001647814	SF
328	913											2.517310471	0.001107535	SF
329	98	family protein	878	4	8.82E-68	60.25%	0			seg (SEG), SignalP-NN(euk) (SIGNALP), tmhmm (TMHMM)		3.0534539	0.005953305	AF-L
330	98											3.400735171	0.004487176	SF
331	98											4.57226486	0.001013887	AF-S
332	2728	no-mechanoreceptor potential a	932	50	7.10E-119	67.70%	3	P:protein metabolic process; P:catabolic process; F:peptidase activity	EC:3.4.21.0	IPR001507; PTHR22963 (PANTHER), PTHR22963:SF17 (PANTHER), tmhmm (TMHMM)		2.21274355	0.001216865	AF-S	Round 1
333	2728											2.30618181	0.002580345	AF-L
334	2728											2.35965042	0.001800241	AF-S
335	2728											2.382180421	0.00440331	AF-L
336	10004	PREDICTED: similar to AGAP010294-PA [Acyrthosiphon pisum]	903	24	4.07E-124	64.63%	0			SignalP-NN(euk) (SIGNALP), tmhmm (TMHMM)		2.178661272	0.003779367	AF-L
337	10004											2.974931528	0.001385867	AF-S
338	10008	cuticle	694	50	1.18E-41	66.34%	1	F:structural molecule activity		IPR000618; PTHR12236 (PANTHER), seg (SEG), SignalP-NN(euk) (SIGNALP)		2.673276544	0.010619153	AF-L	Round 1
339	10008											3.523503964	0.002609627	AF-S
340	10027	cuticular protein	718	50	2.22E-30	83.74%	1	F:structural molecule activity		IPR000618; PTHR12236 (PANTHER), seg (SEG), SignalP-NN(euk) (SIGNALP)		2.313899046	0.018984266	AF-L	Round 2
341	10027											2.644152142	0.008344882	AF-S
342	10037	---NA---	598	0			0			seg (SEG), SignalP-NN(euk) (SIGNALP), tmhmm (TMHMM)		2.246844949	0.001370348	AF-L
343	10037											4.097056218	0.000299125	AF-S
344	1067	protein takeout	1306	50	1.54E-134	57.70%	3	P:male courtship behavior; P:circadian rhythm; P:behavioral response to starvation		IPR010562; PTHR11008 (PANTHER), PTHR11008:SF9 (PANTHER), SignalP-NN(euk) (SIGNALP), tmhmm (TMHMM)		2.143028643	0.047663832	AF-S
345	1067											4.068299484	0.003326621	AF-L
346	1067											4.17136931	0.002035124	AF-S
347	1068	protein takeout	732	50	1.93E-93	55.66%	0			IPR010562; PTHR11008 (PANTHER), PTHR11008:SF9 (PANTHER), SignalP-NN(euk) (SIGNALP), tmhmm (TMHMM)		3.034818438	0.004313576	AF-L
348	1068											3.191087854	0.003005857	AF-S
349	1068											3.441272759	0.002646451	AF-L
350	1068											3.761109471	0.00173859	AF-S
351	1223	---NA---	847	0			0			seg (SEG)		2.323191887	0.000940508	AF-L
352	1223											2.50009408	0.001687969	AF-L
353	1223											2.844730983	0.000401495	AF-S
354	1223											3.16558717	0.000572611	AF-S
355	150	---NA---	864	0			0			seg (SEG), SignalP-NN(euk) (SIGNALP), tmhmm (TMHMM)		2.402334985	0.00962084	AF-S
356	150											2.619683173	0.022370246	AF-L
357	150											3.915773845	0.003709459	AF-S
358	15005	---NA---	518	0			0			SignalP-NN(euk) (SIGNALP), tmhmm (TMHMM)		2.072359146	0.000504786	AF-S
359	15005											3.040604061	0.000393376	AF-L
360	1504	cytochrome p450	1191	50	4.08E-131	58.94%	4	C:cell; F:catalytic activity; F:electron carrier activity; F:binding		IPR001128; PTHR24290 (PANTHER), seg (SEG), SignalP-NN(euk) (SIGNALP), tmhmm (TMHMM)		2.077633814	0.009293685	AF-L	Round 1
361	1504											2.872386903	0.000392292	AF-S
362	1504											2.87359952	0.002056491	AF-S
363	15112	---NA---	575	0			0			seg (SEG), SignalP-NN(euk) (SIGNALP), tmhmm (TMHMM)		3.556576779	0.005943639	AF-L
364	15112											4.923730741	0.001319656	AF-S
365	15259	cuticle protein	503	50	4.54E-48	73.30%	1	F:structural molecule activity		IPR000618; PTHR12236 (PANTHER)		3.329354771	0.01349805	AF-S	Round 2
366	15259											3.516729578	0.015784842	AF-L
367	15264	---NA---	460	0			0			no IPS match		4.625950563	0.00056225	AF-L
368	15264											4.723576176	0.000409898	AF-S
369	15276	---NA---	722	0			0			SignalP-NN(euk) (SIGNALP)		2.213502242	0.001806686	AF-L
370	15276											2.444996626	0.00038907	AF-S
371	15351	---NA---	461	0			0			SignalP-NN(euk) (SIGNALP), tmhmm (TMHMM)		4.07354813	0.001724783	AF-L
372	15351											4.483255874	0.00093369	AF-S
373	1546	ubiquitin-like protein smt3	859	50	1.36E-41	87.24%	19	C:chromosome; C:protein complex; F:protein binding; P:embryonic development; P:cell cycle; P:multicellular organismal development; P:cytoskeleton organization; P:reproduction; P:cellular component organization; P:anatomical structure morphogenesis; P:cell differentiation; P:transport; C:nucleolus; P:metabolic process; P:signal transduction; C:cell; P:protein modification process; P:protein transp…		IPR000626; IPR019955; IPR022617; G3DSA:3.10.20.90 (GENE3D), PTHR10562 (PANTHER), SSF54236 (SUPERFAMILY)		2.205034419	0.015989788	AF-L	Round 1
374	1546											2.344585403	0.002193669	AF-S
375	1546											2.880757591	0.003677698	AF-S
376	1714	---NA---	697	0			0			seg (SEG), tmhmm (TMHMM)		4.573037096	0.00315512	AF-L
377	1714											5.329956892	0.001300055	AF-S
378	1714											5.452574498	0.001748589	AF-L
379	1714											5.468526017	0.001216865	AF-S
380	2049	zinc carboxypeptidase	1141	50	0	62.22%	4	F:peptidase activity; P:protein metabolic process; P:catabolic process; F:binding		IPR000834; IPR003146; coil (COIL), G3DSA:3.40.630.10 (GENE3D), PTHR11705 (PANTHER), SignalP-NN(euk) (SIGNALP)		2.20156738	0.002531263	AF-L	InterProScan
381	2049											2.281490866	0.001217868	AF-S
382	2049											2.423928759	0.000585126	AF-S
383	2145	circadian clock-controlled protein	1088	50	5.90E-110	59.74%	0			IPR010562; PTHR11008 (PANTHER), PTHR11008:SF9 (PANTHER)		2.176627669	0.000653829	AF-L
384	2145											2.349513381	0.000884273	AF-S
385	2145											2.468720506	0.000392292	AF-S
386	2315	---NA---	904	0			0			seg (SEG)		2.620469869	0.012005446	AF-L
387	2315											3.086933167	0.005316013	AF-S
388	2318	tpa: cuticle protein	736	50	1.32E-57	54.74%	1	F:structural molecule activity		IPR000618; PTHR10380 (PANTHER), SignalP-NN(euk) (SIGNALP)		2.108906914	0.009522726	AF-L	Round 2
389	2318											2.340817533	0.004104404	AF-S
390	2318											2.425841748	0.004896413	AF-S
391	2377	small nuclear ribonucleoprotein sm d2	878	50	7.00E-57	95.30%	8	C:nucleus; C:cytosol; P:cellular component organization; P:nucleobase, nucleoside, nucleotide and nucleic acid metabolic process; P:cytoskeleton organization; P:cell cycle; F:protein binding; C:nucleoplasm		IPR001163; IPR006649; G3DSA:2.30.30.100 (GENE3D), PTHR12777 (PANTHER), seg (SEG)		2.405324015	0.000465961	AF-S	Round 1
392	2377											2.251851877	0.000761967	AF-L
393	2381	---NA---	837	0			0			SignalP-NN(euk) (SIGNALP), tmhmm (TMHMM)		2.113060009	0.021597747	AF-L
394	2381											3.043896188	0.012530984	AF-S
395	2381											3.175148444	0.003274674	AF-S
396	2405	short-chain dehydrogenase	608	50	5.15E-71	54.64%	3	F:catalytic activity; P:metabolic process; F:binding		IPR002198; IPR002347; IPR016040; IPR020904; PTHR24316 (PANTHER), PTHR24316:SF36 (PANTHER)		3.000215609	0.002324228	AF-L	InterProScan
397	2405											3.069348491	0.003785507	AF-S
398	2405											3.11852932	0.001447075	AF-S
399	2405											3.290823985	0.004297778	AF-L
400	2419	---NA---	596	0			0			no IPS match		2.188492768	0.002455804	AF-L
401	2419											2.393541467	0.000940508	AF-L
402	2419											2.834620929	0.000781964	AF-S
403	2419											2.964980648	0.000392292	AF-S
404	2519	cytochrome p450	647	50	1.30E-57	69.76%	5	P:lipid metabolic process; C:cell; F:catalytic activity; F:electron carrier activity; F:binding		IPR001128; IPR002403; IPR017972; PTHR24290 (PANTHER)		2.036193115	0.027318555	AF-L	Round 1
405	2519											2.216220947	0.009751923	AF-L
406	2519											3.03331607	0.005152109	AF-S
407	2519											3.37143906	0.001962993	AF-S
408	2579	osiris 9	630	50	2.58E-63	58.18%	3	F:metal ion binding; F:lactoylglutathione lyase activity; F:lyase activity		SignalP-NN(euk) (SIGNALP), tmhmm (TMHMM)		2.035378324	0.033617318	AF-L
409	2579											2.073482515	0.028305566	AF-L
410	2579											3.025776264	0.006634504	AF-S
411	2579											3.12657023	0.005260162	AF-S
412	2753	---NA---	864	0			0			seg (SEG), SignalP-NN(euk) (SIGNALP), tmhmm (TMHMM)		2.207934271	0.007776539	AF-L
413	2753											2.780427665	0.003251786	AF-S
414	2753											2.944810629	0.016024384	AF-L
415	2753											3.441611938	0.006136605	AF-S
416	2789	cuticular protein analogous to peritrophins 3-d1	908	50	3.57E-136	63.62%	3	F:carbohydrate binding; C:extracellular region; P:carbohydrate metabolic process		IPR002557; PTHR23301 (PANTHER), SignalP-NN(euk) (SIGNALP)		2.00233263	0.012137272	AF-L	Round 1
417	2789											2.358454455	0.004464392	AF-S
418	2789											2.397847948	0.003954795	AF-S
419	283	PREDICTED: hypothetical protein [Acyrthosiphon pisum]	1505	1	9.93E-27	45.00%	0			SignalP-NN(euk) (SIGNALP)		2.562655058	0.001748589	AF-L
420	283											3.445771369	0.000560228	AF-S
421	2867	collagen alpha-1 chain	733	1	2.57E-29	95.00%	0			no IPS match		2.014787686	0.000984494	AF-S
422	2867											2.171498188	0.000401495	AF-S
423	2867											2.319815223	0.000435298	AF-L
424	2978	PREDICTED: hypothetical protein [Acyrthosiphon pisum]	532	1	4.76E-07	69.00%	0			seg (SEG)		2.516800108	0.008205481	AF-L
425	2978											2.598811125	0.005953305	AF-L
426	2978											2.984131415	0.003137903	AF-S
427	2978											3.118821852	0.002507756	AF-S
428	3172	osiris 6	1864	24	2.26E-95	52.21%	0			IPR012464; seg (SEG), SignalP-NN(euk) (SIGNALP), tmhmm (TMHMM)		2.083363769	0.032449207	AF-L
429	3172											3.129194669	0.016306188	AF-L
430	3172											3.527536427	0.004067074	AF-S
431	3172											4.105792647	0.004123419	AF-S
432	3173	peroxidase	1736	50	0	67.92%	12	P:reproduction; P:anatomical structure morphogenesis; P:cellular component organization; P:cell differentiation; F:binding; F:antioxidant activity; F:catalytic activity; C:extracellular region; C:external encapsulating structure; P:transport; P:response to stress; P:metabolic process	EC:1.11.1.7	IPR002007; IPR019791; PTHR11475 (PANTHER), PTHR11475:SF5 (PANTHER)		2.72794892	0.011043782	AF-L	Round 1
433	3173											3.75171142	0.000437028	AF-L
434	3173											4.329059967	0.000299125	AF-S
435	3173											4.711891784	0.001084863	AF-S
436	3417	fatty acyl- reductase 1	1870	50	0	60.68%	1	P:metabolic process		IPR004262; IPR013120; PTHR11011 (PANTHER), PTHR11011:SF6 (PANTHER), tmhmm (TMHMM)		3.127249068	0.001413609	AF-L	InterProScan
437	3417											3.500333238	0.004772487	AF-L
438	3417											3.571231986	0.000649958	AF-S
439	3417											3.997354158	0.002021015	AF-S
440	3493	cg6459-pa	903	50	7.43E-126	56.80%	1	C:mitochondrion		IPR003428; PTHR10826 (PANTHER), PTHR10826:SF2 (PANTHER)		2.036043546	0.032930938	AF-L	Round 1
441	3493											2.154425692	0.019453577	AF-S
442	3498	PREDICTED: hypothetical protein [Acyrthosiphon pisum]	675	2	1.19E-11	96.00%	0			seg (SEG), SignalP-NN(euk) (SIGNALP), tmhmm (TMHMM)		2.304967514	0.01762399	AF-L
443	3498											2.558409711	0.003145618	AF-L
444	3498											2.923650552	0.006321394	AF-S
445	3498											3.363965276	0.00143226	AF-S
446	354	---NA---	949	0			0			seg (SEG), SignalP-NN(euk) (SIGNALP), tmhmm (TMHMM)		3.30922719	0.004724172	AF-L
447	354											3.508162964	0.000552275	AF-L
448	354											3.904585057	0.001789772	AF-S
449	354											4.095078685	0.000299125	AF-S
450	3567	hla-b associated transcript 1	1245	50	5.66E-38	90.04%	19	P:regulation of biological process; P:nucleobase, nucleoside, nucleotide and nucleic acid metabolic process; F:transporter activity; P:transport; P:cellular component organization; P:cytoskeleton organization; P:cell cycle; F:protein binding; C:nucleus; P:reproduction; P:viral reproduction; P:symbiosis, encompassing mutualism through parasitism; P:cellular amino acid and derivative metabolic proc…		seg (SEG), SignalP-NN(euk) (SIGNALP), tmhmm (TMHMM)		2.345299348	0.000311632	AF-S	Round 1
451	3567											2.007705874	0.000942137	AF-L
452	3567											2.087167895	0.000444411	AF-L
453	3567											2.212668628	0.000516694	AF-S
454	3578	cuticular protein analogous to peritrophins 3-c	888	24	9.19E-12	96.13%	3	F:carbohydrate binding; F:structural molecule activity; C:cell		seg (SEG)		3.064423888	0.006826032	AF-L	Round 1
455	3578											3.129088042	0.005338801	AF-L
456	3578											3.397483278	0.003178906	AF-S
457	3578											3.441890494	0.002558514	AF-S
458	3589	fatty acyl- reductase 1	780	50	1.42E-76	59.46%	1	P:metabolic process		IPR004262; PTHR11011 (PANTHER), tmhmm (TMHMM)		2.288645574	0.004023826	AF-L	InterProScan
459	3589											2.554678467	0.003015153	AF-L
460	3589											2.922313458	0.00118847	AF-S
461	3589											2.964506795	0.001271782	AF-S
462	3616	---NA---	1003	0			0			no IPS match		2.347818304	0.002489591	AF-L
463	3616											2.597809375	0.000765851	AF-L
464	3616											3.546202656	0.000475428	AF-S
465	3616											3.756898262	0.00022235	AF-S
466	3642	rare lipoprotein a	895	3	1.67E-21	51.00%	0			seg (SEG), SignalP-NN(euk) (SIGNALP), tmhmm (TMHMM)		2.032180395	0.007161277	AF-L
467	3642											2.472131003	0.010349613	AF-S
468	3642											2.657431738	0.00084963	AF-S
469	3644	ga19326	904	50	1.89E-129	81.58%	1	F:carbohydrate binding		IPR001304; IPR016186; IPR018378; PTHR21407 (PANTHER), PTHR21407:SF1 (PANTHER), tmhmm (TMHMM)		2.029335859	0.01125422	AF-L	Round 2
470	3644											2.159533261	0.006127802	AF-S
471	3644											2.440932782	0.003330364	AF-L
472	3644											2.445294099	0.002240256	AF-S
473	3695	protein takeout	1178	50	8.32E-137	55.52%	0			IPR010562; PTHR11008 (PANTHER), PTHR11008:SF9 (PANTHER), SignalP-NN(euk) (SIGNALP)		2.696956513	0.0054374	AF-L
474	3695											3.424248491	0.001587833	AF-S
475	3695											3.641219144	0.000298534	AF-L
476	3695											4.799812585	0.000164883	AF-S
477	3808	protein takeout	1519	50	1.10E-139	54.36%	0			SignalP-NN(euk) (SIGNALP), tmhmm (TMHMM)		3.380563766	0.002373381	AF-L
478	3808											3.793688384	0.00492447	AF-S
479	3808											3.864989771	0.00105179	AF-S
480	3808											3.872540543	0.006677092	AF-L
481	3955	---NA---	515	0			0			seg (SEG), SignalP-NN(euk) (SIGNALP), tmhmm (TMHMM)		2.939931535	0.005043087	AF-L
482	3955											3.11733476	0.007248471	AF-L
483	3955											3.973570939	0.001445615	AF-S
484	3955											4.450990656	0.001496	AF-S
485	4016	---NA---	601	0			0			seg (SEG), SignalP-NN(euk) (SIGNALP)		2.491592835	0.007260854	AF-L
486	4016											3.145432681	0.00245141	AF-S
487	4024	cuticular protein analogous to peritrophins 3-d1	670	50	2.09E-109	64.80%	3	F:carbohydrate binding; C:extracellular region; P:carbohydrate metabolic process		IPR002557; PTHR23301 (PANTHER), seg (SEG)		2.147376658	0.034793527	AF-S	Round 1
488	4024											2.308204748	0.00701762	AF-L
489	4024											2.381015743	0.004263478	AF-S
490	4029	---NA---	384	0			0			no IPS match		2.451593827	0.01462592	AF-L
491	4029											2.710172865	0.00751606	AF-L
492	4029											3.395297776	0.003333079	AF-S
493	4029											3.515647375	0.00250911	AF-S
494	4053	chitin deacetylase-like isoform d	727	50	5.49E-109	78.86%	4	C:extracellular region; F:carbohydrate binding; F:hydrolase activity; P:carbohydrate metabolic process		PTHR11177 (PANTHER), PTHR11177:SF35 (PANTHER)		2.769751355	0.002646451	AF-L	Round 2
495	4053											2.796786236	0.000968944	AF-S
496	4053											2.85010457	0.001573263	AF-S
497	4053											2.874630828	0.001299312	AF-L
498	4094	osiris 19	681	50	2.58E-62	59.56%	0			SignalP-NN(euk) (SIGNALP), tmhmm (TMHMM)		3.305570786	0.006947589	AF-L
499	4094											3.383525495	0.012103763	AF-L
500	4094											3.690918757	0.005906704	AF-S
501	4094											3.818997966	0.002766048	AF-S
502	4182	cuticular protein	744	50	1.24E-34	87.48%	1	F:structural molecule activity		seg (SEG)		2.049554682	0.030254539	AF-L	Round 2
503	4182											2.458469397	0.011140248	AF-S
504	4194	---NA---	485	0			0			no IPS match		2.53169411	0.004179479	AF-L
505	4194											2.867037847	0.001447075	AF-S
506	4242	---NA---	467	0			0			SignalP-NN(euk) (SIGNALP), tmhmm (TMHMM)		3.035067513	0.001044626	AF-L
507	4242											3.13080677	0.000761967	AF-L
508	4242											3.526160364	0.000401495	AF-S
509	4242											3.632873473	0.000448404	AF-S
510	4285	---NA---	612	0			0			seg (SEG)		3.144107522	0.002137119	AF-L
511	4285											3.636305209	0.000984494	AF-S
512	4285											4.01600001	0.002580345	AF-L
513	4285											4.05869775	0.001719488	AF-S
514	4304	mucin-like peritrophin	688	50	4.26E-20	47.24%	3	C:extracellular region; P:carbohydrate metabolic process; F:carbohydrate binding		IPR002557; PTHR23301 (PANTHER)		2.236078965	0.017852764	AF-L	InterProScan
515	4304											2.520350454	0.002306951	AF-L
516	4304											2.577977621	0.007279669	AF-S
517	4304											2.978260083	0.001034036	AF-S
518	4306	PREDICTED: hypothetical protein [Acyrthosiphon pisum]	582	1	4.72E-23	83.00%	0			seg (SEG)		3.509086845	0.002628493	AF-L
519	4306											3.69208944	0.001559053	AF-L
520	4306											3.791631735	0.00118847	AF-S
521	4306											3.804315806	0.00097306	AF-S
522	4324	isoform a	765	24	6.71E-47	77.58%	0			SignalP-NN(euk) (SIGNALP), tmhmm (TMHMM)		2.359266722	0.002926373	AF-S
523	4324											4.328576591	0.00415564	AF-L
524	4324											5.413504688	0.001319656	AF-S
525	4342	---NA---	404	0			0			no IPS match		3.241256552	0.000307709	AF-S
526	4342											3.425940819	0.000326704	AF-L
527	4344	protein	688	22	7.49E-14	56.77%	1	F:protein dimerization activity		no IPS match		2.357617222	0.005202814	AF-L
528	4344											2.531630523	0.002699044	AF-S
529	4394	cytochrome p450	604	9	1.71E-18	75.89%	11	F:heme binding; F:iron ion binding; C:membrane; F:electron carrier activity; P:oxidation reduction; C:microsome; F:aromatase activity; F:oxidoreductase activity; F:metal ion binding; F:monooxygenase activity; F:oxidoreductase activity, acting on paired donors, with incorporation or reduction of molecular oxygen, reduced flavin or flavoprotein as one donor, and incorporation of one atom of oxygen		no IPS match		4.412098479	0.000392292	AF-S
530	4394											3.99302236	0.000761967	AF-L
531	4410	cuticular protein 52	362	6	5.65E-14	71.17%	1	F:structural molecule activity		seg (SEG)		3.164321754	0.014534961	AF-S	Round 2
532	4410											3.911825766	0.009305376	AF-L
533	4413	chorion peroxidase	576	50	1.91E-45	77.94%	5	F:binding; P:metabolic process; F:antioxidant activity; F:catalytic activity; P:response to stress	EC:1.11.1.7	IPR002007; PTHR11475 (PANTHER), PTHR11475:SF7 (PANTHER)		2.24505798	0.000543607	AF-L	Round 2
534	4413											2.415916218	0.000423886	AF-S
535	4455	---NA---	450	0			0			seg (SEG)		2.102333707	0.001629495	AF-S
536	4455											2.178797968	0.001307234	AF-L
537	4475	---NA---	722	0			0			no IPS match		2.005738892	0.00084968	AF-S
538	4475											2.804625018	0.000586194	AF-L
539	4477	cuticular protein 97ea cg6131-pa	743	3	1.92E-88	69.33%	1	F:structural molecule activity		seg (SEG)		2.055905209	0.01397753	AF-L	Round 2
540	4477											2.178559567	0.007723798	AF-S
541	4493	PREDICTED: similar to conserved hypothetical protein [Acyrthosiphon pisum]	722	1	1.39E-56	97.00%	0			seg (SEG), SignalP-NN(euk) (SIGNALP), tmhmm (TMHMM)		2.398820185	0.02480885	AF-S
542	4493											2.417416385	0.033309855	AF-L
543	4542	alpha 1	756	50	8.48E-71	53.60%	7	C:proteinaceous extracellular matrix; C:protein complex; P:anatomical structure morphogenesis; P:cell differentiation; F:protein binding; P:cellular component organization; P:multicellular organismal development		IPR001791; IPR012680; IPR013320		2.282655312	0.001313328	AF-S	Round 1
544	4542											2.480573025	0.00130658	AF-L
545	4560	---NA---	259	0			0			seg (SEG), SignalP-NN(euk) (SIGNALP), tmhmm (TMHMM)		3.105490256	0.015925906	AF-L
546	4560											4.696049697	0.002360459	AF-S
547	4610	ACYPI27259 [Acyrthosiphon pisum]	584	2	6.75E-54	77.50%	0			seg (SEG), SignalP-NN(euk) (SIGNALP), tmhmm (TMHMM)		2.552981819	0.000761967	AF-L
548	4610											3.724633026	0.000401495	AF-S
549	4615	---NA---	851	0			0			seg (SEG), SignalP-NN(euk) (SIGNALP), tmhmm (TMHMM)		2.221693942	0.005985742	AF-L
550	4615											2.375814212	0.003215788	AF-S
551	4624	---NA---	284	0			0			seg (SEG), SignalP-NN(euk) (SIGNALP), tmhmm (TMHMM)		3.410629682	0.000785519	AF-S
552	4624											3.520656142	0.000940508	AF-L
553	4634	cuticular protein	727	50	7.34E-29	92.48%	1	F:structural molecule activity		SignalP-NN(euk) (SIGNALP)		2.218490276	0.021300096	AF-L	Round 2
554	4634											2.698810555	0.007346817	AF-S
555	4664	---NA---	290	0			0			seg (SEG), SignalP-NN(euk) (SIGNALP), tmhmm (TMHMM)		2.863349056	0.004655303	AF-L
556	4664											3.575357959	0.001479426	AF-S
557	4668	---NA---	336	0			0			no IPS match		3.588694323	0.000834666	AF-S
558	4668											3.651801111	0.000940508	AF-L
559	4691	---NA---	837	0			0			no IPS match		2.503359196	0.000410406	AF-L
560	4691											2.563396149	0.000328583	AF-S
561	4767	---NA---	454	0			0			seg (SEG), SignalP-NN(euk) (SIGNALP), tmhmm (TMHMM)		2.29367204	0.013637332	AF-L
562	4767											2.793726959	0.005453141	AF-S
563	488	PREDICTED: similar to Collagen [Acyrthosiphon pisum]	1168	1	1.03E-54	95.00%	0			seg (SEG)		2.385289613	0.000465701	AF-S
564	488											2.463819488	0.000543607	AF-L
565	508	isoform a	825	24	7.64E-47	77.58%	0			SignalP-NN(euk) (SIGNALP), tmhmm (TMHMM)		2.304366844	0.003945986	AF-S
566	508											4.208004567	0.005127387	AF-L
567	508											5.36684805	0.001489594	AF-S
568	542	apolipoprotein d	853	50	3.35E-117	59.48%	4	P:biological_process; F:lipid binding; F:transporter activity; P:transport		IPR003057; IPR012674; IPR013208; IPR022272; PTHR10612 (PANTHER), PTHR10612:SF4 (PANTHER), SignalP-NN(euk) (SIGNALP)		2.743594094	0.016053846	AF-L	Round 1
569	542											2.754843579	0.005887577	AF-L
570	542											3.111144467	0.006878084	AF-S
571	542											3.341827147	0.002243813	AF-S
572	543	apolipoprotein d	843	50	3.63E-116	59.66%	4	P:biological_process; F:lipid binding; F:transporter activity; P:transport		IPR003057; IPR012674; IPR013208; IPR022272; PTHR10612 (PANTHER), PTHR10612:SF4 (PANTHER), SignalP-NN(euk) (SIGNALP), tmhmm (TMHMM)		3.124730689	0.004837163	AF-S	Round 1
573	543											2.571007031	0.018820212	AF-L
574	543											2.927697279	0.00898085	AF-L
575	543											2.956445418	0.007768827	AF-S
576	589	tpa: cuticle protein	1035	50	2.44E-33	81.34%	1	F:structural molecule activity		tmhmm (TMHMM)		2.933234589	0.007233094	AF-L	Round 1
577	589											3.127192119	0.003348964	AF-L
578	589											3.710142177	0.001281604	AF-S
579	589											3.82628747	0.001888305	AF-S
580	618	high mobility group protein a	1166	3	1.49E-29	67.67%	5	C:chromosome; F:DNA binding; C:nucleus; P:regulation of biological process; P:transcription		IPR000637; IPR017956; IPR020478; coil (COIL), seg (SEG)		2.025922087	0.003858631	AF-L	Round 2
581	618											2.38228372	0.001489594	AF-S
582	6242	signal peptidase complex catalytic subunit sec11a	763	50	9.15E-97	90.98%	5	C:endoplasmic reticulum; F:protein binding; P:protein metabolic process; F:peptidase activity; C:cell		IPR001733; IPR011056; IPR015927; IPR019756; IPR019758; IPR019759; SignalP-NN(euk) (SIGNALP), tmhmm (TMHMM)		2.070959579	0.014141961	AF-L	Round 1
583	6242											2.647349906	0.003858159	AF-S
584	6411	hypothetical protein LOC100162497 [Acyrthosiphon pisum]	585	3	8.40E-44	70.00%	0			seg (SEG), SignalP-NN(euk) (SIGNALP)		2.007454332	0.003247068	AF-L
585	6411											2.017468398	0.002149984	AF-S
586	654	arylalkylamine n-acetyltransferase	867	50	5.50E-131	58.80%	9	F:binding; P:transport; P:behavior; F:transferase activity; P:catabolic process; P:cellular amino acid and derivative metabolic process; P:biological_process; F:transporter activity; P:biosynthetic process	EC:2.3.1.87; EC:2.3.1.5	IPR000182; IPR016181; PTHR20905 (PANTHER), seg (SEG)		2.296779847	0.010315563	AF-L	Round 1
587	654											2.6280854	0.002191944	AF-S
588	654											2.945551549	0.002796908	AF-S
589	6552	---NA---	762	0			0			SignalP-NN(euk) (SIGNALP), tmhmm (TMHMM)		3.738806959	0.000541305	AF-S
590	6552											4.160109126	0.000489167	AF-L
591	6624	PREDICTED: hypothetical protein [Acyrthosiphon pisum]	756	1	9.23E-09	45.00%	0			seg (SEG)		3.296130226	0.003956004	AF-L
592	6624											3.658484061	0.001840212	AF-S
593	6948	cuticular protein	820	50	3.07E-49	80.24%	1	F:structural molecule activity		IPR000618; PTHR12236 (PANTHER), seg (SEG), SignalP-NN(euk) (SIGNALP)		2.961911765	0.006395582	AF-L	Round 2
594	6948											3.492852494	0.002506584	AF-S
595	704	leucine rich repeat containing 59	1190	50	1.83E-115	65.24%	2	F:protein binding; C:mitochondrion		IPR001611; IPR003591; PR00019 (PRINTS), G3DSA:3.80.10.10 (GENE3D), PTHR23155 (PANTHER), SM00365 (SMART), seg (SEG), tmhmm (TMHMM)		2.677927112	0.002140644	AF-S	Round 1
596	704											2.392748798	0.004679938	AF-L
597	7178	ribonucleoside-diphosphate reductase large subunit	625	50	1.08E-106	69.50%	9	C:cytoplasm; C:protein complex; P:nucleobase, nucleoside, nucleotide and nucleic acid metabolic process; P:biosynthetic process; P:DNA metabolic process; F:catalytic activity; F:protein binding; P:cellular component organization; F:nucleotide binding		IPR000788; G3DSA:3.20.70.20 (GENE3D), PTHR11573 (PANTHER), PTHR11573:SF6 (PANTHER), SSF51998 (SUPERFAMILY)		2.847462152	0.000299125	AF-S	Round 1
598	7178											2.066120329	0.001038899	AF-L
599	7278	lamin b receptor	569	30	8.71E-40	52.97%	17	C:nuclear pore; P:cell migration involved in gastrulation; C:integral to nuclear inner membrane; C:integral to membrane; C:nuclear inner membrane; C:membrane; C:nuclear envelope; C:nucleus; F:DNA binding; F:nucleic acid binding; ; F:lamin binding; F:receptor activity; F:protein binding; F:chromo shadow domain binding; F:delta14-sterol reductase activity; P:biological_process		no IPS match		2.337119941	0.001446101	AF-S
600	7278											2.418462969	0.001500732	AF-L
601	7283	---NA---	678	0			0			SignalP-NN(euk) (SIGNALP), tmhmm (TMHMM)		2.490582204	0.009596382	AF-L
602	7283											4.145254236	0.001086557	AF-S
603	7442	PREDICTED: hypothetical protein [Acyrthosiphon pisum]	607	2	1.40E-68	84.00%	0			seg (SEG), SignalP-NN(euk) (SIGNALP), tmhmm (TMHMM)		2.799714915	0.003764555	AF-L
604	7442											3.739117567	0.000979303	AF-S
605	7452	cellular retinaldehyde binding protein	666	50	1.05E-44	60.52%	4	F:retinal binding; F:transporter activity; C:intracellular; P:transport		IPR001251; PTHR10174 (PANTHER), PTHR10174:SF30 (PANTHER)		2.340879585	0.000863491	AF-L
606	7452											2.570225169	0.000475428	AF-S
607	761	isoform a	1044	34	9.67E-54	66.91%	0			seg (SEG), SignalP-NN(euk) (SIGNALP)		2.245933839	0.004930985	AF-S
608	761											2.9527784	0.000543607	AF-L
609	761											3.665102672	0.000311632	AF-S
610	769	high affinity nuclear juvenile hormone binding protein	1249	50	2.93E-135	58.36%	0			IPR010562; PTHR11008 (PANTHER), PTHR11008:SF9 (PANTHER), seg (SEG), SignalP-NN(euk) (SIGNALP)		2.837772094	0.000525838	AF-S
611	769											2.076421792	0.009974074	AF-L
612	7728	---NA---	589	0			0			SignalP-NN(euk) (SIGNALP)		2.361074484	0.015122986	AF-L
613	7728											2.444413368	0.007091425	AF-S
614	7833	low density lipid receptor-related	587	6	7.67E-13	65.83%	7	F:calcium ion binding; F:receptor activity; F:transferase activity; F:transmembrane receptor protein tyrosine kinase activity; C:integral to membrane; F:hydrolase activity; C:membrane		G3DSA:2.10.25.10 (GENE3D), G3DSA:2.160.10.10 (GENE3D)		2.988386479	0.01826456	AF-L
615	7833											3.046613872	0.011895503	AF-S
616	7920	PREDICTED: hypothetical protein [Acyrthosiphon pisum]	556	2	3.96E-58	88.00%	0			SignalP-NN(euk) (SIGNALP), tmhmm (TMHMM)		2.256477351	0.020058195	AF-L
617	7920											3.020391835	0.004640406	AF-S
618	798	osiris 18	926	27	3.86E-109	61.63%	0			IPR012464; seg (SEG), SignalP-NN(euk) (SIGNALP), tmhmm (TMHMM)		2.225863344	0.006117783	AF-L
619	798											2.230297791	0.004912356	AF-S
620	798											2.785403357	0.01352318	AF-L
621	798											2.86428799	0.007541841	AF-S
622	8047	---NA---	602	0			0			SignalP-NN(euk) (SIGNALP)		3.207634688	0.015122986	AF-L
623	8047											3.590986167	0.006786293	AF-S
624	8063	---NA---	390	0			0			seg (SEG), SignalP-NN(euk) (SIGNALP), tmhmm (TMHMM)		2.497369209	0.003717515	AF-L
625	8063											3.252866757	0.001446101	AF-S
626	810	cg12164 cg12164-pa	1748	50	0	62.84%	3	P:metabolic process; F:catalytic activity; F:binding		seg (SEG), SignalP-NN(euk) (SIGNALP), tmhmm (TMHMM)		2.031546886	0.019319576	AF-L	Round 2
627	810											2.953331047	0.003888389	AF-S
628	810											3.963955473	0.00650549	AF-L
629	810											4.665527371	0.00246136	AF-S
630	8159	hypothetical protein Phum_PHUM506940 [Pediculus humanus corporis]	652	2	3.55E-10	54.50%	0			seg (SEG)		2.805528224	0.000601884	AF-L
631	8159											2.996895465	0.000594211	AF-S
632	8520	cg11498 cg11498-pa	534	30	4.48E-61	60.30%	0			no IPS match		2.564666608	0.001614355	AF-S
633	8520											2.625871691	0.002137119	AF-L
634	878	cuticular protein cpg12	1101	50	5.98E-25	72.40%	0			PTHR22979 (PANTHER), seg (SEG)		2.674665285	0.000653829	AF-L
635	878											2.983559127	0.001566523	AF-L
636	878											3.001272796	0.000410991	AF-S
637	878											3.112641553	0.000968944	AF-S
638	8878	chitin deacetylase 1	625	50	4.93E-43	88.06%	12	C:cytoplasm; P:anatomical structure morphogenesis; P:multicellular organismal development; F:receptor activity; F:protein binding; P:growth; P:behavior; P:response to abiotic stimulus; F:carbohydrate binding; F:hydrolase activity; P:signal transduction; P:carbohydrate metabolic process	EC:3.5.1.41	seg (SEG), tmhmm (TMHMM)		2.460551057	0.005985742	AF-L	Round 1
639	8878											2.594410534	0.003376805	AF-S
640	8990	glutathione s-transferase-like protein isoform 2	576	5	5.20E-13	77.80%	2	F:transferase activity; F:glutathione transferase activity		no IPS match		2.030333626	0.010619153	AF-L
641	8990											2.20495462	0.003377464	AF-S
642	9167	---NA---	685	0			0			seg (SEG), SignalP-NN(euk) (SIGNALP), tmhmm (TMHMM)		2.167780223	0.012005446	AF-L
643	9167											3.501537945	0.001454815	AF-S
644	9472	---NA---	493	0			0			no IPS match		2.683165352	0.000326704	AF-L
645	9472											3.634361115	0.00022235	AF-S
646	9633	---NA---	435	0			0			seg (SEG), SignalP-NN(euk) (SIGNALP), tmhmm (TMHMM)		4.019369072	0.003864528	AF-L
647	9633											4.085425453	0.002463567	AF-S
648	968	---NA---	279	0			0			seg (SEG), SignalP-NN(euk) (SIGNALP), tmhmm (TMHMM)		2.422525025	0.014185143	AF-L
649	968											2.780239305	0.027456677	AF-L
650	968											3.120756742	0.003784266	AF-S
651	968											3.293274612	0.010531912	AF-S
652	976	peroxinectin	1029	50	1.27E-66	53.62%	5	F:antioxidant activity; F:catalytic activity; P:response to stress; F:binding; P:metabolic process		IPR002007; PTHR11475 (PANTHER), PTHR11475:SF24 (PANTHER)		2.766257894	0.032786705	AF-L	InterProScan
653	976											3.454415056	0.005287858	AF-L
654	976											3.708215205	0.007994936	AF-S
655	976											4.38600978	0.00154564	AF-S
656	9795	---NA---	500	0			0			no IPS match		2.02452171	0.000820358	AF-L
657	9795											2.314134683	0.000321259	AF-S
658	DW362021.1	---NA---	283	0			0			no IPS match		2.686420156	0.006342979	AF-L
659	DW362021.1											3.272879863	0.002136504	AF-S
660	1026	3-hydroxyacyl- dehydrogenase type-2	1143	50	7.77E-132	74.94%	12	P:biosynthetic process; P:multicellular organismal development; P:lipid metabolic process; C:cytosol; F:catalytic activity; C:mitochondrion; F:protein binding; C:lipid particle; C:plasma membrane; P:metabolic process; P:catabolic process; P:cellular amino acid and derivative metabolic process	EC:1.1.1.201; EC:1.1.1.36; EC:1.1.1.239; EC:1.1.1.35; EC:1.1.1.62; EC:1.1.1.159; EC:1.1.1.63	IPR002198; IPR002347; IPR016040; PTHR24316 (PANTHER), PTHR24316:SF78 (PANTHER), SignalP-NN(euk) (SIGNALP)		2.007673557	0.000543607	AF-L	Round 1
661	1026											2.02865143	0.000489167	AF-L
662	1026											2.436895189	0.000198774	SF
663	1026											2.442240435	0.000237429	SF
664	2562	within bgcn homolog	1497	50	5.43E-134	61.22%	8	C:nucleus; C:protein complex; F:binding; P:regulation of biological process; P:translation; F:protein binding; P:nucleobase, nucleoside, nucleotide and nucleic acid metabolic process; P:catabolic process		IPR015362; coil (COIL), PTHR22959 (PANTHER), seg (SEG)		2.246587331	0.000765851	AF-L	Round 1
665	2562											2.020062546	0.000904594	SF
666	2562											2.102404879	0.000541605	AF-L
667	2687	adenylate cyclase	1179	50	1.54E-123	58.94%	1	P:transport		IPR011701; IPR016196; PTHR23038 (PANTHER), PTHR23038:SF2 (PANTHER), seg (SEG), SignalP-NN(euk) (SIGNALP), tmhmm (TMHMM)		4.052615994	0.000192187	SF	InterProScan
668	2687											2.097104468	0.002084966	AF-L
669	2687											3.296930997	0.000154992	SF
670	4260	dna polymerase alpha catalytic subunit	779	50	3.85E-74	71.52%	24	P:cell differentiation; P:regulation of biological process; C:nucleus; P:cell cycle; F:nucleotide binding; F:DNA binding; P:biological_process; C:nucleolus; F:transferase activity; F:enzyme regulator activity; F:protein binding; P:response to stress; P:DNA metabolic process; P:biosynthetic process; C:chromosome; C:nuclear envelope; C:nuclear chromosome; C:protein complex; C:nucleoplasm; P:cell pr…	EC:2.7.7.7	IPR006134; IPR006172; IPR023211; PTHR10322 (PANTHER), PTHR10322:SF3 (PANTHER), seg (SEG), SSF56672 (SUPERFAMILY)		2.063721637	0.001116024	AF-L	Round 1
671	4260											2.399065427	0.000620408	SF
672	4260											2.508025668	0.000737007	AF-L
673	4260											2.65121693	0.00037709	SF
674	5096	pap associated domain containing isoform cra_a	705	50	6.79E-106	63.70%	8	P:reproduction; P:cell differentiation; P:cytoskeleton organization; P:cell cycle; P:nucleobase, nucleoside, nucleotide and nucleic acid metabolic process; F:transferase activity; P:biological_process; P:organelle organization	EC:2.7.7.19	IPR002058; PTHR12271 (PANTHER), PTHR12271:SF14 (PANTHER), seg (SEG), SignalP-NN(euk) (SIGNALP), SSF81631 (SUPERFAMILY)		4.226030391	0.000251253	SF	Round 1
675	5096											2.674159867	0.001339347	AF-L
676	5247	nuclear autoantigenic sperm protein	845	50	7.63E-82	56.02%	4	F:protein binding; C:organelle; C:intracellular; P:biological_process		IPR011990; IPR019544; coil (COIL), PTHR15081 (PANTHER), PTHR15081:SF3 (PANTHER), seg (SEG)		2.05032546	0.000516667	AF-L	Round 1
677	5247											2.824301059	0.000192187	SF
678	5274	---NA---	848	0			0			SignalP-NN(euk) (SIGNALP), tmhmm (TMHMM)		2.11566492	0.00384438	AF-L
679	5274											2.979140016	0.00106778	SF
680	5289	viral a-type inclusion protein	802	50	1.56E-73	46.94%	3	P:biological_process; F:binding; F:hydrolase activity		coil (COIL), seg (SEG)		2.421771775	0.005555441	AF-L	Round 1
681	5289											2.433880223	0.005198536	SF
682	5581	---NA---	845	0			0			seg (SEG)		2.095213557	0.002954668	AF-L
683	5581											4.136622827	0.000231572	SF
684	5632	viral a-type inclusion protein	837	50	3.33E-91	49.24%	34	P:cell division; F:protein transporter activity; P:intracellular protein transport; P:mitosis; P:protein amino acid phosphorylation; C:nucleus; F:protein dimerization activity; C:chromosome; C:myofibril; P:vesicle-mediated transport; C:condensed chromosome kinetochore; F:ATP binding; C:kinetochore; P:regulation of transcription, DNA-dependent; C:membrane; P:cell cycle; C:myosin complex; F:protein…		no IPS match		2.289792189	0.01104777	AF-L
685	5632											2.374139258	0.011591495	SF
686	5674	---NA---	868	0			1	C:nucleus		IPR008251; IPR016197; G3DSA:2.40.50.40 (GENE3D)		2.067038094	0.022517897	AF-L	InterProScan
687	5674											3.481559322	0.003623923	SF
688	5710	tripartite motif-containing 33	800	50	7.38E-92	39.80%	5	C:intracellular; F:protein binding; P:regulation of biological process; P:transcription; F:binding		IPR000315; coil (COIL), PTHR24103 (PANTHER)		2.025234603	0.012694188	AF-L	Round 1
689	5710											3.717638397	0.001073364	SF
690	7015	---NA---	264	0			0			seg (SEG)		2.360356309	0.00440331	AF-L
691	7015											4.168543707	0.000529471	SF
692	7505	zinc finger protein	578	50	9.42E-61	40.10%	2	C:intracellular; F:binding		IPR007087; IPR015880; SSF57667 (SUPERFAMILY)		2.067573939	0.005668783	AF-L	InterProScan
693	7505											2.124359005	0.005974299	SF
694	7581	---NA---	315	0			0			SignalP-NN(euk) (SIGNALP), tmhmm (TMHMM)		2.187202105	0.007945474	AF-L
695	7581											2.428141695	0.00616458	SF
696	8035	---NA---	635	0			0			no IPS match		2.278846836	0.001225483	AF-L
697	8035											3.027834244	0.000416629	SF
698	8095	---NA---	643	0			0			SignalP-NN(euk) (SIGNALP)		2.008347945	0.003515366	AF-L
699	8095											2.080180822	0.003257029	SF
700	8465	PREDICTED: hypothetical protein, partial [Acyrthosiphon pisum]	613	1	6.74E-42	94.00%	0			no IPS match		2.688526658	0.001671827	AF-L
701	8465											3.796091656	0.000329724	SF
702	8587	caf1-180 cg12109-pb	576	1	6.60E-22	90.00%	0			seg (SEG), tmhmm (TMHMM)		2.99196585	0.000761967	AF-L
703	8587											4.30932112	0.000231572	SF
704	8936	kinesin family member 18a	571	50	4.18E-98	51.42%	11	P:cytoskeleton organization; P:cell cycle; P:organelle organization; P:biological_process; C:cytoplasm; C:cytoskeleton; C:protein complex; P:cellular component organization; F:motor activity; F:cytoskeletal protein binding; F:nucleotide binding		IPR001752; coil (COIL), PTHR24115 (PANTHER), PTHR24115:SF110 (PANTHER)		2.170862472	0.008984181	AF-L	Round 1
705	8936											3.296389953	0.001971347	SF
706	929	dead (asp-glu-ala-asp) box polypeptide 27	1215	50	0	70.04%	5	F:hydrolase activity; F:protein binding; P:biological_process; F:nucleic acid binding; F:nucleotide binding		IPR001650; coil (COIL), G3DSA:3.40.50.300 (GENE3D), PTHR24031 (PANTHER), PTHR24031:SF19 (PANTHER), seg (SEG), SSF52540 (SUPERFAMILY)		3.273486488	0.000837568	SF	Round 1
707	929											2.016832041	0.00465095	AF-L
708	929											2.232573521	0.000515989	SF
709	1917											2.555244823	0.000437028	AF-L
710	1963	PREDICTED: hypothetical protein [Acyrthosiphon pisum]	1263	12	3.18E-36	71.25%	0			PTHR22979 (PANTHER), seg (SEG)		2.129442876	0.004997759	AF-L
711	2076	---NA---	710	0			0			seg (SEG)		2.145926417	0.000761967	AF-L
712	2355	---NA---	852	0			0			no IPS match		2.292145206	0.033048345	AF-L
713	3825	midasin homolog	2433	50	0	64.56%	4	C:intracellular; P:cellular component organization; F:hydrolase activity; F:protein binding		IPR002035; G3DSA:3.40.50.410 (GENE3D), PTHR22908 (PANTHER), PTHR22908:SF14 (PANTHER)		2.021627441	0.009907183	AF-L	Round 1
714	4261	otopetrin	574	50	3.67E-33	69.64%	0			SignalP-NN(euk) (SIGNALP)		2.032607	0.014036727	AF-L
715	4278	---NA---	723	0			0			no IPS match		2.228918611	0.001885605	AF-L
716	4571	---NA---	460	0			0			no IPS match		2.443476566	0.004034061	AF-L
717	5166	---NA---	858	0			0			no IPS match		2.299599713	0.000464239	AF-L
718	6077	---NA---	616	0			0			seg (SEG), SignalP-NN(euk) (SIGNALP), tmhmm (TMHMM)		2.237453737	0.01419565	AF-L
719	6140	kinesin eg-	788	50	9.62E-105	69.26%	12	P:cytoskeleton organization; C:cytoplasm; C:cytoskeleton; C:protein complex; P:cell cycle; P:biological_process; P:organelle organization; P:cellular component organization; F:motor activity; C:Golgi apparatus; C:endoplasmic reticulum; F:nucleotide binding	EC:3.6.4.4	IPR001752; PTHR24115 (PANTHER), PTHR24115:SF151 (PANTHER)		2.073322994	0.002299354	AF-L	Round 1
720	6418	---NA---	817	0			0			seg (SEG), SignalP-NN(euk) (SIGNALP), tmhmm (TMHMM)		2.325545395	0.001615615	AF-L
721	6642	---NA---	665	0			0			SignalP-NN(euk) (SIGNALP)		2.404776225	0.019354185	AF-L
722	708	nucleolar protein 5	2130	50	0	74.92%	3	; C:nucleolus; P:biological_process		seg (SEG), tmhmm (TMHMM)		2.782228519	0.000468327	AF-L	Round 1
723	7707	---NA---	605	0			0			SignalP-NN(euk) (SIGNALP)		2.395817757	0.0165775	AF-L
724	7720	---NA---	610	0			0			SignalP-NN(euk) (SIGNALP), tmhmm (TMHMM)		2.124920445	0.004662702	AF-L
725	7878	---NA---	595	0			0			seg (SEG), SignalP-NN(euk) (SIGNALP), tmhmm (TMHMM)		2.59368583	0.040023824	AF-L
726	8021	chromosome segregation protein smc	680	50	9.11E-75	48.94%	2	F:binding; C:intracellular		coil (COIL)		2.159070969	0.017893296	AF-L	Round 1
727	8482	---NA---	529	0			0			SignalP-NN(euk) (SIGNALP)		2.183664053	0.003013529	AF-L
728	8491	serine threonine-protein kinase chk1	600	37	1.53E-19	79.00%	16	P:response to abiotic stimulus; P:cell cycle; F:protein kinase activity; P:cytoskeleton organization; P:regulation of biological process; P:embryonic development; P:anatomical structure morphogenesis; P:multicellular organismal development; P:signal transduction; P:response to stress; P:protein metabolic process; P:catabolic process; F:transferase activity; C:nucleus; P:protein modification proce…	EC:2.7.11.0	PTHR24344 (PANTHER)		2.161075271	0.006043477	AF-L	Round 1
729	8926	---NA---	669	0			0			no IPS match		2.125544146	0.003942979	AF-L
730	9530	---NA---	590	0			0			seg (SEG)		2.033665514	0.00208485	AF-L
731	127	PREDICTED: hypothetical protein [Acyrthosiphon pisum]	952	1	2.73E-105	80.00%	0			no IPS match		2.171428429	0.003927025	AF-S
732	127											2.816557926	0.002311063	SF
733	2189	PREDICTED: hypothetical protein [Acyrthosiphon pisum]	698	1	1.05E-58	92.00%	0			tmhmm (TMHMM)		2.223896702	0.00157738	AF-S
734	2189											2.288549069	0.001479426	AF-S
735	2189											3.261865869	0.000566708	SF
736	2189											3.371004094	0.000515474	SF
737	298	cg5363	862	50	4.16E-131	84.24%	14	P:cell cycle; F:protein binding; P:response to stress; F:protein kinase activity; P:reproduction; P:cell differentiation; P:cell proliferation; P:regulation of biological process; P:anatomical structure morphogenesis; P:protein modification process; C:nucleus; P:multicellular organismal development; F:nucleotide binding; P:cellular amino acid and derivative metabolic process	EC:2.7.11.22	IPR000719; IPR002290; IPR008271; IPR011009; IPR017441; IPR017442; IPR020635; G3DSA:1.10.510.10 (GENE3D), G3DSA:3.30.200.20 (GENE3D), PTHR24056 (PANTHER)		2.556321654	0.001748035	SF	Round 1
738	298											2.703628825	0.001160517	AF-S
739	3099	hypothetical protein LOC100168004 [Acyrthosiphon pisum]	1263	1	3.54E-11	92.00%	0			coil (COIL), seg (SEG)		2.203809201	0.006791744	AF-S
740	3099											2.413276701	0.008150863	SF
741	3099											2.583490268	0.002715246	AF-S
742	3862	small nuclear ribonucleoprotein e	523	50	1.42E-37	89.64%	6	C:nucleus; C:nucleoplasm; P:cellular component organization; P:nucleobase, nucleoside, nucleotide and nucleic acid metabolic process; F:protein binding; C:cytosol		IPR001163; IPR006649; G3DSA:2.30.30.100 (GENE3D), PTHR11193 (PANTHER), seg (SEG)		2.393998212	0.004050194	SF	Round 1
743	3862											2.151260569	0.003765617	AF-S
744	3862											2.22230634	0.002755547	AF-S
745	3862											2.232698534	0.004567814	SF
746	4408	af016430_9 hyls1 (human hydrolethalus syndrome) homolog protein isoform confirmed by transcript evidence	508	13	1.07E-23	69.23%	0			no IPS match		2.245089414	0.008393481	AF-S
747	4408											2.956466794	0.005035252	SF
748	4688	5-formyltetrahydrofolate cyclo-ligase	628	39	1.64E-78	63.08%	8	C:nucleus; P:reproduction; P:cell differentiation; P:multicellular organismal development; P:nucleobase, nucleoside, nucleotide and nucleic acid metabolic process; F:nucleotide binding; P:biosynthetic process; F:catalytic activity		IPR002698; PTHR13017 (PANTHER), seg (SEG), SSF100950 (SUPERFAMILY)		4.351208768	0.000237153	SF	Round 1
749	4688											2.268189833	0.001451201	AF-S
750	5309	viral a-type inclusion	893	3	4.79E-93	62.33%	0			seg (SEG)		2.320518279	0.010436168	SF
751	5309											2.53808853	0.004293188	AF-S
752	5861	adp-ribosylation factor-like protein 6-interacting protein 1	868	50	1.65E-18	51.78%	2	C:cell; C:endoplasmic reticulum		IPR003388; seg (SEG), tmhmm (TMHMM)		2.066038406	0.003503955	AF-S	Round 1
753	5861											3.894660738	0.000502404	SF
754	5878	guanine nucleotide binding protein (g protein) alpha inhibiting activity polypeptide 1	792	50	2.55E-20	94.38%	13	F:receptor binding; C:intracellular; P:regulation of biological process; P:cell-cell signaling; C:cell; C:protein complex; C:plasma membrane; P:signal transduction; P:nucleobase, nucleoside, nucleotide and nucleic acid metabolic process; P:biosynthetic process; F:hydrolase activity; F:nucleotide binding; F:signal transducer activity	EC:3.6.5.1; EC:3.6.5.2; EC:3.6.5.3; EC:3.6.5.4	IPR001019; G3DSA:3.40.50.300 (GENE3D), SSF52540 (SUPERFAMILY)		2.448720174	0.000955407	AF-S	Round 1
755	5878											2.89994735	0.000584054	SF
756	6640	aurora kinase a	920	50	3.80E-109	78.36%	17	C:chromosome; P:embryonic development; P:cytoskeleton organization; P:cell cycle; F:protein kinase activity; P:regulation of biological process; F:cytoskeletal protein binding; P:organelle organization; F:protein binding; C:cytoskeleton; P:biological_process; P:protein modification process; C:nuclear chromosome; C:protein complex; P:reproduction; P:multicellular organismal development; P:cellular…	EC:2.7.10.0	no IPS match		2.300313119	0.000984494	AF-S	Round 1
757	6640											3.486085295	0.000351214	SF
758	7250	dna polymerase subunit gamma partial	671	1	5.41E-57	93.00%	0			no IPS match		2.144687263	0.000504786	AF-S
759	7250											2.260226071	0.000247454	SF
760	9151	odorant-binding protein 4	691	12	4.71E-51	76.25%	2	F:binding; P:transport		SignalP-NN(euk) (SIGNALP)		2.019609435	0.017837409	SF	Round 2
761	9151											2.529888589	0.004254558	AF-S
762	9532	---NA---	615	0			0			seg (SEG), SignalP-NN(euk) (SIGNALP), tmhmm (TMHMM)		2.846441433	0.001446101	AF-S
763	9532											3.506821823	0.001021312	SF
764	10005	cuticle protein	761	50	1.52E-43	92.62%	1	F:structural molecule activity		IPR000618; PTHR12236 (PANTHER), seg (SEG), SignalP-NN(euk) (SIGNALP), tmhmm (TMHMM)		2.087197962	0.011082047	AF-S	Round 2
765	10012	cuticular protein	764	50	1.30E-34	87.48%	1	F:structural molecule activity		IPR000618; PTHR12236 (PANTHER), seg (SEG), SignalP-NN(euk) (SIGNALP)		2.378866128	0.011917499	AF-S	Round 2
766	10031	cuticular protein	745	50	5.03E-28	89.80%	1	F:structural molecule activity		IPR000618; PTHR12236 (PANTHER), seg (SEG), SignalP-NN(euk) (SIGNALP)		2.332622488	0.036397951	AF-S	Round 2
767	1078	---NA---	496	0			0			seg (SEG), SignalP-NN(euk) (SIGNALP), tmhmm (TMHMM)		2.552617868	0.004747515	AF-S
768	1078											2.577006365	0.005018994	AF-S
769	1104	vacuolar atp synthase catalytic subunit a	960	50	6.83E-104	95.60%	6	F:hydrolase activity; F:transporter activity; C:vacuole; C:protein complex; P:ion transport; P:generation of precursor metabolites and energy	EC:3.6.3.6	seg (SEG), SignalP-NN(euk) (SIGNALP)		2.088957131	0.001188191	AF-S	Round 1
770	1225	larval cuticle protein a3a	723	50	2.55E-82	77.06%	1	F:structural molecule activity		IPR000618; PTHR12236 (PANTHER), seg (SEG), SignalP-NN(euk) (SIGNALP)		2.339473816	0.00386053	AF-S	Round 1
771	1225											2.582363232	0.00883664	AF-S
772	1237	---NA---	753	0			0			no IPS match		2.256922304	0.001666599	AF-S
773	1237											2.314111714	0.037984827	AF-S
774	1247	mpv17 protein	1017	50	1.36E-97	58.82%	10	P:metabolic process; P:regulation of biological process; P:response to stress; C:peroxisome; C:cell; C:mitochondrion; P:mitochondrion organization; P:biological_process; P:multicellular organismal development; P:cellular component organization		no IPS match		2.141127664	0.001013887	AF-S	Round 1
775	1366	u6 snrna-associated sm-like protein lsm5	784	50	2.47E-44	94.08%	5	C:cytoplasm; P:nucleobase, nucleoside, nucleotide and nucleic acid metabolic process; P:catabolic process; C:nucleus; F:protein binding		no IPS match		2.023586079	0.001013887	AF-S	Round 1
776	1477	phosphatidylinositol-4-phosphate 5- type gamma	956	50	4.18E-29	52.04%	3	F:binding; F:kinase activity; P:metabolic process		no IPS match		2.357739318	0.007635357	AF-S	Round 1
777	151	---NA---	942	0			0			SignalP-NN(euk) (SIGNALP)		2.790094464	0.000830061	AF-S
778	15160	cuticular protein	577	50	2.86E-33	84.08%	1	F:structural molecule activity		seg (SEG)		2.608821418	0.002439088	AF-S	Round 2
779	15220	ribonuclease e	777	22	1.09E-44	45.18%	7	F:RNA binding; F:ribonuclease activity; C:cytoplasm; F:receptor activity; F:hydrolase activity; F:structural constituent of cuticle; P:RNA processing		seg (SEG), SignalP-NN(euk) (SIGNALP), tmhmm (TMHMM)		2.615637151	0.019690936	AF-S
780	15249	---NA---	628	0			0			seg (SEG), SignalP-NN(euk) (SIGNALP), tmhmm (TMHMM)		2.309430858	0.001073084	AF-S
781	15310	---NA---	406	0			0			no IPS match		2.444346969	0.002219254	AF-S
782	15336	---NA---	703	0			0			seg (SEG)		2.086390871	0.000905603	AF-S
783	1628	ubiquitin-fold modifier 1	631	50	1.38E-40	90.18%	3	C:cytoplasm; C:nucleus; F:protein binding		IPR005375; G3DSA:3.10.20.90 (GENE3D), PTHR15825 (PANTHER)		2.057889757	0.002120634	AF-S	Round 1
784	1636	PREDICTED: hypothetical protein [Acyrthosiphon pisum]	853	1	6.61E-73	71.00%	0			SignalP-NN(euk) (SIGNALP)		2.246007945	0.001904043	AF-S
785	1636											2.256525764	0.001346378	AF-S
786	187	cuticular protein cpg12	1351	5	6.74E-56	79.80%	0			PTHR22979 (PANTHER), seg (SEG)		2.009677601	0.006166478	AF-S
787	187											2.400326693	0.004909325	AF-S
788	1917	dna topoisomerase gyrase	987	1	1.28E-12	96.00%	0			coil (COIL), seg (SEG), SignalP-NN(euk) (SIGNALP)		2.365274936	0.000451873	AF-S
789	1986	zinc iron transporter	1180	50	5.23E-121	56.14%	4	C:cell; P:ion transport; F:transporter activity; P:transport		IPR003689; PTHR11040 (PANTHER), PTHR11040:SF7 (PANTHER), seg (SEG), SignalP-NN(euk) (SIGNALP), tmhmm (TMHMM)		2.335182125	0.000423886	AF-S	InterProScan
790	2006	cuticular protein rr-1 family (agap009876-pa)	1036	50	6.34E-82	64.16%	1	F:structural molecule activity		IPR000618; PTHR10380 (PANTHER), PTHR10380:SF69 (PANTHER), SignalP-NN(euk) (SIGNALP), tmhmm (TMHMM)		2.450285097	0.005911764	AF-S	Round 2
791	2273	PREDICTED: hypothetical protein [Acyrthosiphon pisum]	927	1	2.39E-58	72.00%	0			SignalP-NN(euk) (SIGNALP)		2.187155174	0.004269187	AF-S
792	2273											2.415425704	0.003274158	AF-S
793	2489	hypothetical protein LOC100164166 [Acyrthosiphon pisum]	621	1	2.75E-54	81.00%	0			seg (SEG), SignalP-NN(euk) (SIGNALP), tmhmm (TMHMM)		2.516087519	0.009499154	AF-S
794	253	PREDICTED: hypothetical protein [Acyrthosiphon pisum]	2367	1	8.63E-151	93.00%	0			seg (SEG), SignalP-NN(euk) (SIGNALP)		2.11627034	0.001827263	AF-S
795	2538	ribosomal protein l9	674	50	5.15E-100	86.86%	10	P:cytoskeleton organization; P:cell cycle; F:protein binding; C:nucleolus; F:structural molecule activity; P:translation; C:ribosome; C:cytosol; F:RNA binding; P:biological_process		IPR000702; IPR002359; IPR020040; PTHR11655:SF2 (PANTHER)		2.233824745	0.000405185	AF-S	Round 1
796	2663	glutathione s-transferase	1019	50	2.64E-125	60.26%	8	P:biosynthetic process; F:transferase activity; F:catalytic activity; F:antioxidant activity; F:protein binding; C:cytoplasm; P:cellular amino acid and derivative metabolic process; P:metabolic process	EC:1.5.4.1; EC:1.8.5.1	IPR004045; IPR004046; IPR005442; IPR010987; IPR012335; IPR012336; IPR017933; PTHR11260 (PANTHER), PTHR11260:SF14 (PANTHER)		2.314904073	0.001666599	AF-S	Round 1
797	2663											2.630309346	0.002598616	AF-S
798	2701	nadh dehydrogenase subunit 1	927	50	1.57E-50	85.14%	6	C:cell; C:mitochondrion; F:catalytic activity; P:generation of precursor metabolites and energy; P:biosynthetic process; P:ion transport	EC:1.6.5.3	IPR001694; IPR018086; seg (SEG), SignalP-NN(euk) (SIGNALP), tmhmm (TMHMM)		2.018455968	0.000400705	AF-S	Round 2
799	2701											2.119005705	0.007200963	AF-S
800	2717	---NA---	637	0			0			no IPS match		2.513313476	0.024956096	AF-S
801	2796	ACYPI004226 [Acyrthosiphon pisum]	758	3	1.96E-59	82.00%	0			seg (SEG), SignalP-NN(euk) (SIGNALP), tmhmm (TMHMM)		2.294201686	0.033139317	AF-S
802	2796											2.305179293	0.045476227	AF-S
803	2797	ACYPI004226 [Acyrthosiphon pisum]	819	3	2.28E-59	82.00%	0			seg (SEG), SignalP-NN(euk) (SIGNALP), tmhmm (TMHMM)		2.098312096	0.036865741	AF-S
804	2797											2.298640535	0.044083485	AF-S
805	2903	male sterility domain-containing	629	50	8.46E-67	53.92%	5	C:peroxisome; F:catalytic activity; P:biosynthetic process; P:lipid metabolic process; P:metabolic process		IPR004262; PTHR11011 (PANTHER), tmhmm (TMHMM)		2.227558926	0.000785519	AF-S	Round 1
806	2903											2.273006675	0.001021908	AF-S
807	2976	---NA---	659	0			7	F:transcription factor activity; F:DNA binding; F:protein binding; C:nucleoplasm; C:protein complex; P:regulation of biological process; P:transcription		IPR004827; IPR011700; coil (COIL), G3DSA:1.20.5.170 (GENE3D)		2.016101243	0.00084968	AF-S	InterProScan
808	3003	tpa_inf: cathepsin b	872	50	2.02E-149	83.80%	4	P:protein metabolic process; P:catabolic process; P:biological_process; F:peptidase activity	EC:3.4.22.0	IPR000169; IPR000668; IPR012599; IPR013128; IPR015643; G3DSA:3.90.70.10 (GENE3D), seg (SEG), SignalP-NN(euk) (SIGNALP), tmhmm (TMHMM), SSF54001 (SUPERFAMILY)		2.173866067	0.001741079	AF-S	Round 2
809	3047	PREDICTED: hypothetical protein [Acyrthosiphon pisum]	665	1	1.56E-08	94.00%	0			seg (SEG), SignalP-NN(euk) (SIGNALP)		2.142293645	0.007985141	AF-S
810	3047											2.211166237	0.012755988	AF-S
811	3056	cg10174 protein	983	50	1.48E-69	80.58%	7	P:regulation of biological process; P:biosynthetic process; P:response to biotic stimulus; P:protein transport; F:protein binding; F:transporter activity; C:intracellular		IPR002075; IPR018222; G3DSA:3.10.450.50 (GENE3D), PTHR12612 (PANTHER), SSF54427 (SUPERFAMILY)		2.114374259	0.001046283	AF-S	Round 1
812	3057	cg10174 protein	851	50	2.19E-68	79.72%	7	P:regulation of biological process; P:biosynthetic process; P:response to biotic stimulus; P:protein transport; F:protein binding; F:transporter activity; C:intracellular		IPR002075; IPR018222; G3DSA:3.10.450.50 (GENE3D), PTHR12612 (PANTHER), SSF54427 (SUPERFAMILY)		2.214778774	0.001723151	AF-S	Round 1
813	3115	hypothetical protein LOC100167607 [Acyrthosiphon pisum]	1066	1	1.18E-14	73.00%	0			SignalP-NN(euk) (SIGNALP), tmhmm (TMHMM)		2.681049539	0.000401495	AF-S
814	3115											2.893551458	0.008771642	AF-S
815	3267	ribosomal protein l34	569	50	5.62E-55	84.60%	6	F:structural molecule activity; F:protein binding; C:ribosome; C:cytosol; P:translation; P:biological_process		IPR008195; IPR018065; MF_00349 (HAMAP), seg (SEG)		2.197260151	0.001463119	AF-S	Round 1
816	3374	heat shock 70kda protein 14	882	50	1.31E-127	56.16%	2	P:response to stress; F:nucleotide binding		IPR001023; IPR013126; G3DSA:3.30.30.30 (GENE3D), G3DSA:3.30.420.40 (GENE3D), PTHR19375:SF104 (PANTHER)		2.062205054	0.000596127	AF-S	Round 1
817	3382	mdl1	778	50	1.72E-82	50.32%	1	P:mesoderm development		IPR003172; PTHR11306 (PANTHER), SignalP-NN(euk) (SIGNALP)		2.129986626	0.022343045	AF-S
818	3382											2.553607729	0.00589481	AF-S
819	3395	cdv3 homolog a	1196	20	1.13E-80	58.35%	0			coil (COIL), seg (SEG)		2.158956825	0.000459909	AF-S
820	3455	heterogeneous nuclear ribonucleoprotein a2 b1 homolog	1693	50	2.22E-78	48.96%	6	P:regulation of biological process; P:nucleobase, nucleoside, nucleotide and nucleic acid metabolic process; F:RNA binding; C:chromosome; C:intracellular; C:nucleoplasm		seg (SEG), SignalP-NN(euk) (SIGNALP), tmhmm (TMHMM)		2.534845327	0.000638781	AF-S	Round 1
821	3486	pupal cuticle protein	733	50	5.06E-110	63.16%	2	F:catalytic activity; F:structural molecule activity		IPR000618; PTHR10380 (PANTHER), PTHR10380:SF4 (PANTHER), seg (SEG), SignalP-NN(euk) (SIGNALP), tmhmm (TMHMM)		2.59211563	0.011938202	AF-S	Round 1
822	3497	sulfotransferase	802	50	2.28E-133	68.56%	2	F:transferase activity; P:metabolic process	EC:2.8.2.1	IPR000863; G3DSA:3.40.50.300 (GENE3D), PTHR11783 (PANTHER), PTHR11783:SF3 (PANTHER)		2.153636548	0.002663897	AF-S	Round 1
823	3497											2.492343361	0.001084863	AF-S
824	3527	60s ribosomal protein l7 l12	844	50	6.67E-86	68.58%	6	C:ribosome; P:mitochondrion organization; C:lipid particle; F:chromatin binding; P:cell growth; C:chromosome		seg (SEG)		2.467944886	0.000468034	AF-S	Round 1
825	3531	ribosomal protein s19	761	50	2.75E-77	80.90%	15	F:RNA binding; F:protein binding; P:transport; C:nucleolus; P:nucleobase, nucleoside, nucleotide and nucleic acid metabolic process; F:structural molecule activity; P:translation; C:ribosome; C:cytosol; P:regulation of biological process; P:cell differentiation; P:multicellular organismal development; P:biological_process; P:response to external stimulus; C:lipid particle		IPR001266; IPR011991; IPR018277; SSF46785 (SUPERFAMILY)		2.770038138	0.000495813	AF-S	Round 1
826	3554	endosulfine alpha	1954	50	1.02E-61	61.42%	7	P:response to external stimulus; P:regulation of biological process; P:cell cycle; P:cytoskeleton organization; F:protein binding; P:reproduction; P:biological_process		IPR006760; PTHR10358 (PANTHER), PTHR10358:SF3 (PANTHER)		2.260613167	0.008351134	AF-S	Round 1
827	3623	ribosomal protein s7	793	50	4.85E-104	88.64%	9	C:ribosome; C:mitochondrion; F:protein binding; F:structural molecule activity; C:lipid particle; F:RNA binding; C:cytosol; P:translation; P:biological_process	EC:3.6.5.3	IPR000554		2.311956156	0.001813263	AF-S	Round 1
828	3624	ribosomal protein s7	821	50	3.16E-93	87.68%	5	C:ribosome; F:structural molecule activity; P:translation; C:lipid particle; P:biological_process	EC:3.6.5.3	IPR000554		2.25963685	0.001277187	AF-S	Round 2
829	3648	glutathione s transferase d1	1070	50	5.12E-42	59.76%	3	F:transferase activity; F:protein binding; P:cellular amino acid and derivative metabolic process	EC:2.5.1.18	IPR004045; IPR004046; IPR010987; IPR012335; IPR012336; IPR017933; PTHR11260 (PANTHER), PTHR11260:SF37 (PANTHER)		2.140799295	0.009495569	AF-S	Round 1
830	3648											2.821051315	0.005289081	AF-S
831	3677	glutathione s-transferase	1072	50	3.52E-83	71.10%	6	F:catalytic activity; F:antioxidant activity; F:transferase activity; F:protein binding; P:cellular amino acid and derivative metabolic process; P:response to stress	EC:1.11.1.9; EC:2.5.1.18	IPR004045; IPR004046; IPR010987; IPR012335; IPR012336; IPR017933; PTHR11571 (PANTHER), PTHR11571:SF13 (PANTHER), SignalP-NN(euk) (SIGNALP)		2.308272203	0.000311632	AF-S	Round 1
832	3690	ribosomal protein l36	563	50	4.85E-59	80.10%	8	C:nucleolus; F:structural molecule activity; C:lipid particle; F:protein binding; C:ribosome; C:cytosol; P:translation; P:biological_process		IPR000509; coil (COIL)		2.434451088	0.000423886	AF-S	Round 1
833	3691	u6 snrna-associated sm-like protein lsm7	837	50	2.79E-52	89.98%	6	C:cytoplasm; P:nucleobase, nucleoside, nucleotide and nucleic acid metabolic process; P:catabolic process; F:RNA binding; C:nucleus; F:protein binding		no IPS match		2.01370588	0.000434214	AF-S	Round 1
834	3704	nucleoside diphosphate kinase	717	50	4.00E-72	87.94%	24	P:protein modification process; F:nucleotide binding; P:cell differentiation; P:regulation of biological process; P:multicellular organismal development; P:biological_process; C:cytoskeleton; C:nucleus; C:protein complex; P:nucleobase, nucleoside, nucleotide and nucleic acid metabolic process; P:biosynthetic process; C:cell; F:binding; F:protein binding; P:cell proliferation; P:anatomical structu…	EC:2.7.4.6	IPR001564; IPR023005; SignalP-NN(euk) (SIGNALP)		2.079379733	0.010281399	AF-S	Round 1
835	3787	maintenance of killer 16 protein	886	50	8.31E-106	81.40%	2	P:cytoskeleton organization; P:cell cycle		IPR006958; PTHR23405 (PANTHER), PTHR23405:SF4 (PANTHER), seg (SEG)		2.28780105	0.001216865	AF-S	Round 1
836	380	bbs2 protein	1141	5	8.78E-43	70.80%	0			SignalP-NN(euk) (SIGNALP), tmhmm (TMHMM)		2.025668959	0.003857512	AF-S
837	389	PREDICTED: hypothetical protein [Acyrthosiphon pisum]	1507	1	1.07E-20	42.00%	0			seg (SEG), SignalP-NN(euk) (SIGNALP), tmhmm (TMHMM)		2.02630683	0.002494545	AF-S
838	390	---NA---	867	0			0			no IPS match		2.174842736	0.000622128	AF-S
839	390											2.21516309	0.000401495	AF-S
840	3967	ribosomal protein 49	650	50	5.69E-69	90.78%	7	P:cytoskeleton organization; P:cell cycle; F:structural molecule activity; C:ribosome; C:cytosol; P:translation; P:biological_process	EC:3.6.5.3	IPR001515; IPR018263; PTHR23413 (PANTHER)		2.002904531	0.001962993	AF-S	Round 1
841	3986	acid	501	50	1.31E-71	54.80%	1	F:hydrolase activity		IPR013217; G3DSA:3.40.50.150 (GENE3D), PTHR10108 (PANTHER), PTHR10108:SF219 (PANTHER), tmhmm (TMHMM)		2.525385101	0.00770721	AF-S	Round 1
842	403	fatty acyl- reductase 1	1212	50	1.66E-111	68.40%	3	F:catalytic activity; F:binding; P:metabolic process		IPR013120; IPR016040; PTHR11011 (PANTHER), PTHR11011:SF6 (PANTHER), seg (SEG)		2.102059577	0.000757919	AF-S	InterProScan
843	4084	---NA---	391	0			0			no IPS match		2.47212564	0.00105179	AF-S
844	4084											2.749126711	0.000622128	AF-S
845	4114	---NA---	348	0			0			no IPS match		2.3269292	0.000845656	AF-S
846	4132	transmembrane and coiled-coil domain-containing protein 1	583	50	1.40E-59	90.22%	1	C:cell		IPR002809; IPR008559; SignalP-NN(euk) (SIGNALP), tmhmm (TMHMM)		2.084270951	0.000767058	AF-S	Round 1
847	4253	---NA---	483	0			0			no IPS match		3.03512572	0.010627579	AF-S
848	4283	---NA---	296	0			0			seg (SEG), SignalP-NN(euk) (SIGNALP), tmhmm (TMHMM)		2.057931462	0.017898054	AF-S
849	4283											2.716558969	0.017821946	AF-S
850	4295	sec13-like 1 ( cerevisiae)	718	50	1.19E-108	54.84%	3	P:biological_process; P:transport; F:protein binding		IPR001680; IPR015943; IPR017986; IPR019781; IPR019782; PTHR11024 (PANTHER), PTHR11024:SF2 (PANTHER), seg (SEG)		2.120796445	0.002609627	AF-S	Round 1
851	4336	ribosomal protein l36	591	50	1.05E-57	79.94%	8	C:nucleolus; F:structural molecule activity; C:lipid particle; F:protein binding; C:ribosome; C:cytosol; P:translation; P:biological_process		IPR000509		2.329424999	0.000465961	AF-S	Round 1
852	4378	---NA---	510	0			0			seg (SEG)		2.382383519	0.007065516	AF-S
853	4449	leukocyte elastase inhibitor	629	50	6.91E-77	55.70%	1	F:enzyme regulator activity		IPR000215; G3DSA:3.30.497.10 (GENE3D)		2.415606902	0.001597852	AF-S	Round 2
854	4497	cuticular protein	694	50	6.05E-30	82.54%	1	F:structural molecule activity		IPR000618; PTHR12236 (PANTHER), seg (SEG), SignalP-NN(euk) (SIGNALP)		2.457912657	0.006861661	AF-S	Round 2
855	4585	---NA---	378	0			0			no IPS match		2.031696632	0.011108534	AF-S
856	4588	nadh dehydrogenase subunit 1	630	50	6.59E-36	84.24%	6	C:cell; C:mitochondrion; F:catalytic activity; P:generation of precursor metabolites and energy; P:biosynthetic process; P:ion transport	EC:1.6.5.3	IPR001694; IPR018086; seg (SEG), SignalP-NN(euk) (SIGNALP), tmhmm (TMHMM)		3.08007439	0.000277029	AF-S	Round 2
857	4612	ribosomal protein l34	522	50	1.28E-54	83.60%	6	F:structural molecule activity; F:protein binding; C:ribosome; C:cytosol; P:translation; P:biological_process		IPR008195; IPR018065; MF_00349 (HAMAP), seg (SEG)		2.224373265	0.001087849	AF-S	Round 1
858	4840	tryptophan oxygenase	788	50	7.40E-89	62.44%	26	P:regulation of biological process; P:transcription; P:embryonic development; P:anatomical structure morphogenesis; P:cell death; P:multicellular organismal development; P:cellular component organization; P:cell differentiation; P:catabolic process; P:cellular amino acid and derivative metabolic process; P:response to biotic stimulus; C:cytosol; P:transport; F:binding; F:protein binding; P:reprod…	EC:1.13.11.11	IPR004981; seg (SEG)		2.120624145	0.000504786	AF-S	Round 1
859	4883	---NA---	820	0			0			seg (SEG), SignalP-NN(euk) (SIGNALP), tmhmm (TMHMM)		2.408605971	0.000412435	AF-S
860	5202	chitinase 7	861	50	9.80E-165	81.58%	11	P:biological_process; F:hydrolase activity; P:carbohydrate metabolic process; P:catabolic process; P:response to external stimulus; P:response to stress; C:extracellular space; F:carbohydrate binding; P:response to biotic stimulus; C:cytoplasm; F:binding		IPR001223; IPR001579; IPR011583; IPR013781; IPR017853; G3DSA:3.10.50.10 (GENE3D), PTHR11177 (PANTHER), PTHR11177:SF79 (PANTHER), SSF54556 (SUPERFAMILY)		2.048892933	0.007615649	AF-S	Round 1
861	5254	tpa_inf: cathepsin b	834	50	6.01E-131	85.88%	4	P:protein metabolic process; P:catabolic process; P:biological_process; F:peptidase activity	EC:3.4.22.0	IPR000169; IPR000668; IPR013128; IPR015643; G3DSA:3.90.70.10 (GENE3D), SSF54001 (SUPERFAMILY)		2.110737118	0.001748386	AF-S	Round 2
862	5322	cathepsin b	869	50	3.69E-127	63.54%	19	F:binding; P:biological_process; C:lysosome; F:protein binding; C:plasma membrane; C:cell; C:mitochondrion; P:response to external stimulus; P:response to stress; C:extracellular space; P:protein metabolic process; P:catabolic process; P:response to endogenous stimulus; F:peptidase activity; P:multicellular organismal development; C:cytoplasm; P:regulation of biological process; P:cell death; P:r…	EC:3.4.22.0	IPR000668; IPR013128; IPR015643; G3DSA:3.90.70.10 (GENE3D), SSF54001 (SUPERFAMILY)		2.827473519	0.000504786	AF-S	Round 1
863	5426	prohibitin	840	50	1.41E-128	91.16%	20	C:mitochondrion; F:protein binding; P:anatomical structure morphogenesis; P:multicellular organismal development; P:biological_process; P:organelle organization; P:protein modification process; F:transcription regulator activity; P:regulation of biological process; P:cell proliferation; P:response to endogenous stimulus; P:reproduction; P:cell death; P:signal transduction; P:transcription; P:resp…		IPR000163; IPR001107; coil (COIL), SignalP-NN(euk) (SIGNALP)		2.051443423	0.00097306	AF-S	Round 1
864	5962	---NA---	641	0			0			no IPS match		2.215515649	0.001587833	AF-S
865	597	nadh dehydrogenase subunit 2	1050	50	2.95E-42	64.26%	1	C:cell		seg (SEG), SignalP-NN(euk) (SIGNALP), tmhmm (TMHMM)		2.514777177	0.014942379	AF-S	Round 1
866	599	serine protease inhibitor serpin-4	1156	50	2.43E-165	55.42%	1	F:enzyme regulator activity		IPR000215; G3DSA:2.30.39.10 (GENE3D), G3DSA:3.30.497.10 (GENE3D)		2.283696511	0.009835539	AF-S	Round 2
867	599											2.436870505	0.002610583	AF-S
868	609	cuticle protein	797	50	3.03E-29	88.40%	1	F:structural molecule activity		IPR000618; PTHR12236 (PANTHER), seg (SEG), SignalP-NN(euk) (SIGNALP)		2.441950965	0.014929809	AF-S	Round 2
869	617	ribophorin ii	906	50	1.48E-73	67.60%	8	C:cell; F:protein binding; C:endoplasmic reticulum; C:protein complex; F:transferase activity; P:biosynthetic process; P:protein modification process; P:carbohydrate metabolic process		IPR008814; seg (SEG), SignalP-NN(euk) (SIGNALP), tmhmm (TMHMM)		2.082686179	0.002766048	AF-S	Round 1
870	617											2.174252015	0.001927053	AF-S
871	6275	PREDICTED: hypothetical protein [Acyrthosiphon pisum]	728	2	1.70E-09	91.50%	0			seg (SEG)		2.162222745	0.007013503	AF-S
872	6450	---NA---	758	0			0			seg (SEG), SignalP-NN(euk) (SIGNALP)		2.59904153	0.000622128	AF-S
873	6584	---NA---	604	0			0			SignalP-NN(euk) (SIGNALP)		2.500227981	0.021645329	AF-S
874	6691	---NA---	684	0			0			seg (SEG)		2.370262198	0.001625	AF-S
875	6802	chitin binding peritrophin-	777	50	1.38E-39	74.64%	5	F:carbohydrate binding; F:structural molecule activity; C:extracellular region; P:carbohydrate metabolic process; C:cell		IPR002557; PTHR23301 (PANTHER), seg (SEG)		2.027040778	0.026912747	AF-S	Round 1
876	7159	aspartate aminotransferase	651	50	1.16E-61	78.50%	15	F:transferase activity; P:metabolic process; P:biosynthetic process; P:cellular amino acid and derivative metabolic process; P:catabolic process; C:mitochondrion; P:biological_process; F:binding; F:lipid binding; C:cell; C:protein complex; F:protein binding; C:plasma membrane; P:transport; P:secondary metabolic process	EC:2.6.1.1	IPR000796; IPR004839; IPR015422; IPR015424		2.004693211	0.000618784	AF-S	Round 1
877	732	---NA---	987	0			0			seg (SEG), SignalP-NN(euk) (SIGNALP)		2.170964971	0.002398506	AF-S
878	7513	24-dehydrocholesterol reductase	632	50	6.28E-102	71.28%	23	P:signal transduction; P:regulation of biological process; P:cell death; P:protein metabolic process; P:cellular component organization; C:cell; F:catalytic activity; C:endoplasmic reticulum; C:cytosol; P:cell proliferation; P:cell cycle; P:biosynthetic process; P:lipid metabolic process; P:biological_process; C:cytoskeleton; P:multicellular organismal development; P:reproduction; F:binding; P:ca…	EC:1.3.1.72	PTHR10801 (PANTHER)		2.438550576	0.001319656	AF-S	Round 1
879	773	---NA---	559	0			0			seg (SEG), SignalP-NN(euk) (SIGNALP), tmhmm (TMHMM)		2.244545224	0.001718337	AF-S
880	773											2.752943273	0.000408652	AF-S
881	7852	protein	572	50	4.43E-15	49.44%	15	F:transporter activity; C:integral to membrane; C:membrane; P:antibiotic transport; F:DNA binding; P:transport; C:outer membrane; F:RNA binding; F:kinase activity; P:peptidoglycan turnover; F:hydrolase activity, hydrolyzing O-glycosyl compounds; C:cell outer membrane; P:transmembrane transport; C:plasma membrane; F:binding		SignalP-NN(euk) (SIGNALP)		2.081567922	0.001027567	AF-S
882	7887	cral trio domain-containing protein	649	50	9.77E-45	50.12%	3	F:transporter activity; C:intracellular; P:transport		IPR001251; PTHR10174 (PANTHER), PTHR10174:SF27 (PANTHER)		2.154596362	0.005293452	AF-S
883	8083	arylalkylamine n-acetyltransferase	631	50	3.53E-66	59.68%	9	F:binding; P:transport; P:behavior; F:transferase activity; P:catabolic process; P:cellular amino acid and derivative metabolic process; P:biological_process; F:transporter activity; P:biosynthetic process	EC:2.3.1.87; EC:2.3.1.5	IPR000182; IPR016181; PTHR20905 (PANTHER)		2.710945304	0.003765539	AF-S	Round 1
884	813	elongation of very long chain fatty acids protein aael008004	1362	50	8.42E-139	65.10%	2	P:cell cycle; P:cytoskeleton organization		no IPS match		2.191880073	0.011539511	AF-S	Round 1
885	813											2.930677744	0.003695842	AF-S
886	8382	ribosomal protein l10	448	50	9.92E-67	97.70%	14	F:transferase activity; P:cytoskeleton organization; P:cell cycle; P:translation; C:ribosome; P:reproduction; F:structural molecule activity; P:embryonic development; C:cell; C:lipid particle; P:biosynthetic process; P:lipid metabolic process; P:secondary metabolic process; P:biological_process	EC:2.5.1.10; EC:3.6.5.3; EC:2.5.1.1; EC:2.5.1.29	IPR016180; G3DSA:3.90.1170.10 (GENE3D), PTHR11726 (PANTHER)		2.512943676	0.002281951	AF-S	Round 1
887	8530	adenosine kinase	578	50	3.33E-74	72.18%	6	F:protein binding; P:regulation of biological process; P:growth; F:kinase activity; P:nucleobase, nucleoside, nucleotide and nucleic acid metabolic process; P:biosynthetic process		IPR001805; IPR011611; G3DSA:3.30.1110.10 (GENE3D), G3DSA:3.40.1190.20 (GENE3D), PTHR10584 (PANTHER), seg (SEG)		2.614302551	0.001233572	AF-S	Round 1
888	8696	PREDICTED: hypothetical protein [Acyrthosiphon pisum]	604	1	5.87E-27	86.00%	0			seg (SEG), tmhmm (TMHMM)		2.053316616	0.001183918	AF-S
889	8894	---NA---	468	0			0			seg (SEG)		2.214157313	0.000410991	AF-S
890	9143	---NA---	663	0			0			seg (SEG)		2.202182723	0.001015501	AF-S
891	9173	cuticular protein	666	50	4.65E-85	56.80%	1	F:structural molecule activity		IPR000618; PTHR12236 (PANTHER), seg (SEG)		2.238521385	0.003888389	AF-S	Round 2
892	9218	cytochrome p450	516	50	7.88E-57	59.42%	3	F:catalytic activity; F:electron carrier activity; F:binding		IPR001128; PTHR24305 (PANTHER), PTHR24305:SF145 (PANTHER), SignalP-NN(euk) (SIGNALP), tmhmm (TMHMM)		2.089479114	0.003322349	AF-S	InterProScan
893	9326	---NA---	638	0			0			SignalP-NN(euk) (SIGNALP)		2.392560086	0.030623904	AF-S
894	933	alpha-amylase	818	50	5.21E-64	58.06%	2	P:carbohydrate metabolic process; F:catalytic activity		IPR015902; PTHR10357:SF76 (PANTHER)		2.01861191	0.004039245	AF-S	Round 1
895	933											2.388989267	0.002863816	AF-S
896	9438	actin-like 6b	543	50	2.63E-64	76.74%	11	P:organelle organization; P:protein modification process; C:nucleoplasm; C:protein complex; P:multicellular organismal development; F:protein binding; P:signal transduction; F:structural molecule activity; C:nucleus; C:plasma membrane; C:cytoskeleton		IPR004000; G3DSA:3.30.420.40 (GENE3D), PTHR11937:SF32 (PANTHER), SSF53067 (SUPERFAMILY)		2.31303491	0.003215788	AF-S	Round 1
897	9471	hypothetical protein LOC100162762 [Acyrthosiphon pisum]	517	1	3.96E-16	91.00%	3	F:catalytic activity; P:metabolic process; F:binding		SignalP-NN(euk) (SIGNALP)		2.529570593	0.002351619	AF-S	Round 2
898	967	very low density lipoprotein receptor	1177	50	1.15E-178	91.52%	11	P:anatomical structure morphogenesis; P:multicellular organismal development; F:receptor activity; F:protein binding; P:growth; P:behavior; P:response to abiotic stimulus; F:carbohydrate binding; F:hydrolase activity; P:signal transduction; P:carbohydrate metabolic process	EC:3.5.1.41	no IPS match		2.031407853	0.000984494	AF-S	Round 1
899	967											2.147269381	0.000459909	AF-S
900	1017	u6 snrna-associated sm-like protein lsm3	624	50	4.32E-39	92.48%	6	P:cellular component organization; F:RNA binding; C:nucleus; C:intracellular; F:protein binding; P:nucleobase, nucleoside, nucleotide and nucleic acid metabolic process		IPR001163; IPR006649; G3DSA:2.30.30.100 (GENE3D), PTHR13110 (PANTHER), seg (SEG)		2.179629379	0.001144885	SF	Round 1
901	1039	upf0545 protein c22orf39-like protein	750	50	8.32E-79	56.54%	2	; P:biological_process		IPR021475		2.218548149	0.001800829	SF
902	1039											2.259486055	0.009818279	SF
903	1093	pre-mrna-processing factor 19	1723	50	0	83.50%	18	P:protein modification process; P:cell differentiation; P:regulation of biological process; P:multicellular organismal development; C:nucleoplasm; P:biosynthetic process; P:lipid metabolic process; F:catalytic activity; C:nucleus; P:cellular component organization; P:nucleobase, nucleoside, nucleotide and nucleic acid metabolic process; P:cell proliferation; P:embryonic development; P:growth; F:p…		IPR001680; IPR003613; IPR013083; IPR013915; IPR015943; IPR017986; IPR019775; IPR019781; IPR019782; IPR020472; PTHR13889 (PANTHER), PTHR13889:SF8 (PANTHER), seg (SEG), SSF57850 (SUPERFAMILY)		2.161175368	0.000368102	SF	Round 1
904	1097	n-acetylglucosaminyl-phosphatidylinositol de-n-acetylase	890	50	5.24E-108	62.50%	5	C:endoplasmic reticulum; F:hydrolase activity; P:biosynthetic process; P:protein modification process; P:lipid metabolic process		IPR003737; G3DSA:3.40.50.10320 (GENE3D), PTHR12993:SF2 (PANTHER), tmhmm (TMHMM), SSF102588 (SUPERFAMILY)		2.077813501	0.003011335	SF	Round 1
905	1101	---NA---	756	0			0			coil (COIL), seg (SEG)		2.757176973	0.001201869	SF
906	1101											2.882960138	0.00039579	SF
907	1106	ccr4-not transcription complex subunit 7	1304	50	3.56E-115	85.04%	15	P:nucleobase, nucleoside, nucleotide and nucleic acid metabolic process; P:catabolic process; F:signal transducer activity; P:regulation of biological process; P:transcription; C:nucleoplasm; C:protein complex; P:multicellular organismal development; P:carbohydrate metabolic process; F:transcription regulator activity; F:protein binding; F:transcription factor activity; P:signal transduction; P:c…		IPR006941; G3DSA:3.30.420.10 (GENE3D), PTHR10797 (PANTHER)		2.840369671	0.008983385	SF	Round 1
908	1106											3.118068625	0.022867828	SF
909	1190	nucleolar complex protein	986	50	3.57E-156	60.46%	1	C:cell		IPR005612; PTHR12455 (PANTHER), seg (SEG)		2.049610374	0.008026677	SF	Round 1
910	1190											2.177547602	0.000695451	SF
911	1204	zinc finger protein 271 (zinc finger protein 7) (zinc finger protein znfphex133) (epstein-barr virus-induced zinc finger protein) (znf-eb) (ct-zfp48) (zinc finger protein dp) (znf-dp)	822	8	3.22E-53	58.00%	0			SignalP-NN(euk) (SIGNALP), tmhmm (TMHMM)		2.151870905	0.003917421	SF
912	1228	ribosomal rna-processing protein 7 homolog a	873	50	2.05E-125	58.34%	3	C:cytoplasm; C:nucleus; F:nucleotide binding		IPR012677; PTHR13191 (PANTHER), seg (SEG)		2.132094015	0.003115225	SF	Round 1
913	1307	methyl-accepting chemotaxis sensory transducer	869	2	1.77E-04	44.00%	7	C:chromosome; F:ATP binding; F:signal transducer activity; C:membrane; P:signal transduction; P:chromosome organization; F:protein binding		coil (COIL)		2.340091325	0.000815331	SF
914	1307											2.505539883	0.000206754	SF
915	1336	viral a-type inclusion protein	1170	50	6.34E-12	44.62%	4	P:biological_process; F:binding; F:catalytic activity; C:intracellular		coil (COIL)		2.014659648	0.007090371	SF	Round 1
916	1372	insulin-like growth factor 2 receptor	1030	6	1.70E-95	58.83%	4	F:transporter activity; C:cytoplasm; P:transport; C:cell		IPR000479; IPR009011; G3DSA:2.70.130.10 (GENE3D), seg (SEG), tmhmm (TMHMM)		2.617046911	0.000227644	SF	InterProScan
917	1372											3.67122321	0.000111664	SF
918	1416	apoptosis-inducing factor	1141	28	6.89E-72	46.04%	10	P:positive regulation of apoptosis; F:tumor necrosis factor receptor binding; P:induction of apoptosis; C:nucleus; P:apoptosis; C:cytoplasm; F:protein binding; F:CD27 receptor binding; F:metal ion binding; F:viral receptor activity		IPR022773; PTHR14365 (PANTHER)		2.050969241	0.001511386	SF
919	143	zinc finger protein	1525	50	0	60.58%	3	F:nucleic acid binding; C:intracellular; F:binding		IPR007087; IPR013087; IPR015880; PTHR24409 (PANTHER), PTHR24409:SF43 (PANTHER), SSF57667 (SUPERFAMILY)		2.192664544	0.002479284	SF	Round 1
920	143											2.282144515	0.000469228	SF
921	1432	PREDICTED: similar to predicted protein [Acyrthosiphon pisum]	1504	1	4.77E-138	81.00%	0			seg (SEG), tmhmm (TMHMM)		2.888412953	0.000849707	SF
922	1460	fk506-binding protein 6	946	50	6.17E-126	46.70%	1	F:protein binding		IPR011990; IPR013026; IPR013105; IPR019734; IPR023566; PTHR10516:SF57 (PANTHER), SSF48452 (SUPERFAMILY)		2.643582746	0.001240342	SF	InterProScan
923	1460											2.924466737	0.000233514	SF
924	1466	cral trio domain-containing protein	966	50	1.52E-26	47.16%	3	F:transporter activity; C:intracellular; P:transport		IPR001251; PTHR10174 (PANTHER)		2.201542229	0.000527847	SF
925	1466											2.945387623	0.000416629	SF
926	1480	vitellogenin receptor	1252	50	5.96E-120	50.84%	14	F:protein binding; C:cytoplasmic membrane-bounded vesicle; P:biological_process; P:multicellular organismal development; P:response to external stimulus; P:transport; P:cellular component organization; C:cell; P:primary metabolic process; P:reproduction; F:receptor activity; C:plasma membrane; F:calcium ion binding; P:signal transduction		IPR000152; IPR001881; IPR002172; IPR006210; IPR013091; IPR018097; IPR023415; PR00261 (PRINTS), G3DSA:2.10.25.10 (GENE3D), PTHR10529 (PANTHER), PTHR10529:SF113 (PANTHER), seg (SEG), SSF57196 (SUPERFAMILY)		3.293991423	0.001200299	SF	Round 1
927	1480											2.635904074	0.001225037	SF
928	1488	cg8785 cg8785-pa	938	2	5.67E-15	80.50%	0			tmhmm (TMHMM)		2.65242348	0.000309035	SF
929	15004	polya-binding protein interacting protein 2	696	9	6.93E-58	70.11%	0			IPR009818; coil (COIL), PTHR13154 (PANTHER), seg (SEG)		2.397666746	0.001130663	SF
930	15122	zinc finger protein 510	411	1	1.26E-05	77.00%	0			seg (SEG)		3.171541794	0.001262309	SF
931	15181	m-phase phosphoprotein 1	539	50	5.09E-87	66.66%	12	C:nucleolus; C:microtubule organizing center; F:hydrolase activity; P:organelle organization; P:cell cycle; P:biological_process; C:nucleoplasm; F:protein binding; F:motor activity; F:nucleotide binding; C:cytoskeleton; C:protein complex		IPR001752; IPR019821; PTHR24115 (PANTHER), PTHR24115:SF61 (PANTHER), SSF52540 (SUPERFAMILY)		2.79385067	0.000192187	SF	Round 1
932	15182	---NA---	621	0			0			seg (SEG), SignalP-NN(euk) (SIGNALP), tmhmm (TMHMM)		2.117787134	0.005039622	SF
933	15195	---NA---	696	0			0			seg (SEG)		3.358582443	0.000345403	SF
934	15197	---NA---	213	0			0			seg (SEG)		2.493012838	0.014840398	SF
935	15282	hypothetical protein LOC100167333 [Acyrthosiphon pisum]	643	1	2.43E-49	93.00%	0			no IPS match		3.132604894	0.00012485	SF
936	15304	---NA---	679	0			0			no IPS match		2.712113659	0.028806627	SF
937	15308	single-stranded dna-binding mitochondrial precursor	418	50	4.11E-36	67.44%	6	P:mitochondrion organization; C:mitochondrion; C:cytoplasmic chromosome; F:DNA binding; P:DNA metabolic process; P:biosynthetic process		IPR000424; IPR011344; IPR012340; seg (SEG)		2.126768694	0.002362734	SF	Round 1
938	15315	serine threonine-protein phosphatase pp1-beta catalytic subunit	627	50	2.70E-89	95.02%	17	P:regulation of biological process; P:generation of precursor metabolites and energy; P:carbohydrate metabolic process; P:catabolic process; P:multicellular organismal development; C:cell; F:protein binding; F:binding; C:cytoplasm; C:protein complex; C:cytosol; P:biosynthetic process; P:anatomical structure morphogenesis; C:nucleoplasm; P:protein modification process; F:enzyme regulator activity;…		IPR004843; IPR006186; G3DSA:3.60.21.10 (GENE3D), PTHR11668 (PANTHER), PTHR11668:SF96 (PANTHER), seg (SEG)		2.182733016	0.000687422	SF	Round 1
939	15341	histone h2b	674	50	3.86E-38	95.84%	6	C:chromosome; F:DNA binding; C:lipid particle; C:nucleoplasm; C:protein complex; P:organelle organization		IPR000558; IPR007125; IPR009072; seg (SEG)		2.491582069	0.008082151	SF	Round 1
940	15374	activin a type ic	677	50	2.36E-96	75.98%	31	C:cell; P:multicellular organismal development; P:reproduction; P:cell differentiation; P:anatomical structure morphogenesis; P:response to endogenous stimulus; C:endosome; F:transcription regulator activity; P:regulation of biological process; P:biological_process; P:transport; P:cell-cell signaling; F:receptor activity; F:protein kinase activity; P:growth; F:receptor binding; P:cell death; F:bi…		IPR000719; IPR002290; IPR008271; IPR011009; IPR017442; IPR020635; G3DSA:1.10.510.10 (GENE3D), PTHR23255 (PANTHER)		3.164995591	0.000515474	SF	Round 1
941	15426	---NA---	512	0			0			seg (SEG)		2.367930233	0.001490543	SF
942	1559	exonuclease sbcc	988	4	6.92E-75	54.75%	11	F:ligase activity; F:serine-tRNA ligase activity; F:2-alkenal reductase activity; F:hydrolase activity; F:nucleotide binding; F:ATP binding; P:oxidation reduction; F:oxidoreductase activity; F:exonuclease activity; C:myosin complex; F:motor activity		coil (COIL)		2.264569151	0.00730317	SF
943	1565	transcription initiation factor rrn3	1251	50	0	56.34%	5	C:nucleolus; P:regulation of biological process; P:transcription; P:cellular component organization; P:biological_process		IPR007991		2.069630635	0.001182144	SF	Round 1
944	1594	apoptosis-inducing mitochondrion- 1	863	50	7.95E-48	64.26%	14	C:cytosol; F:catalytic activity; P:cell death; P:organelle organization; C:cell; F:electron carrier activity; C:mitochondrion; P:mitochondrion organization; P:DNA metabolic process; P:catabolic process; F:protein binding; P:signal transduction; P:response to stress; C:nucleus	EC:1.5.5.1	no IPS match		2.17608216	0.002859329	SF	Round 1
945	1610	dna-directed rna polymerase ii subunit rpb4	1010	50	1.46E-51	84.50%	17	F:transferase activity; F:transcription regulator activity; F:protein kinase activity; P:cellular component organization; P:transcription; P:nucleobase, nucleoside, nucleotide and nucleic acid metabolic process; C:nucleoplasm; C:protein complex; C:chromosome; P:organelle organization; P:protein modification process; F:protein binding; P:regulation of biological process; P:cell proliferation; F:nu…	EC:2.7.7.6; EC:2.3.1.48	IPR005574; IPR006590; IPR010997; PTHR21297 (PANTHER)		2.004055583	0.018103354	SF	Round 1
946	1655	snurportin 1	1133	50	1.30E-130	50.88%	8	C:cytosol; P:transport; F:RNA binding; C:protein complex; P:cellular component organization; P:nucleobase, nucleoside, nucleotide and nucleic acid metabolic process; P:multicellular organismal development; C:nucleus		tmhmm (TMHMM)		2.584881357	0.000192187	SF	Round 1
947	1655											2.665165806	0.000249461	SF
948	1662	methyltransferase-like protein 4	625	2	1.55E-12	49.00%	0			no IPS match		2.099529729	0.005656869	SF
949	1662											2.513624978	0.000976815	SF
950	1686	dead (asp-glu-ala-asp) box polypeptide 18	940	50	2.16E-147	86.72%	4	C:nucleolus; F:hydrolase activity; F:nucleic acid binding; F:nucleotide binding		IPR001650; G3DSA:3.40.50.300 (GENE3D), PTHR24031 (PANTHER), PTHR24031:SF23 (PANTHER), SSF52540 (SUPERFAMILY)		2.261838919	0.001514304	SF	Round 1
951	1740	upf0547 protein c16orf87-like protein	1083	5	4.11E-71	55.00%	0			seg (SEG)		2.11244177	0.004980067	SF
952	1740											2.503605338	0.001693997	SF
953	1742	dna pol b2 domain-containing protein	808	50	3.19E-74	65.30%	0			seg (SEG)		2.370262748	0.005925515	SF
954	1742											2.656381144	0.010797335	SF
955	1744	---NA---	1114	0			0			seg (SEG), SignalP-NN(euk) (SIGNALP)		2.747936179	0.000287089	SF
956	1744											2.767722205	0.000251253	SF
957	1762	lethal giant larvae homolog 1	1122	50	0	64.10%	22	P:reproduction; P:cell differentiation; P:embryonic development; P:signal transduction; P:multicellular organismal development; C:cytoskeleton; C:cytoplasm; P:anatomical structure morphogenesis; P:cellular component organization; P:cytoskeleton organization; P:transport; P:cell-cell signaling; P:regulation of biological process; P:cell death; P:response to endogenous stimulus; C:plasma membrane; …		IPR000664; IPR015943; PTHR10241 (PANTHER), PTHR10241:SF10 (PANTHER)		2.022578195	0.000536587	SF	Round 1
958	1799	dead box atp-dependent rna helicase	1233	50	0	77.00%	4	F:hydrolase activity; C:intracellular; F:nucleic acid binding; F:nucleotide binding		IPR000629; IPR001650; IPR011545; IPR014001; IPR014014; G3DSA:3.40.50.300 (GENE3D), PTHR24031 (PANTHER), PTHR24031:SF49 (PANTHER), seg (SEG), SSF52540 (SUPERFAMILY)		2.333402773	0.007365395	SF	Round 1
959	1799											2.101549387	0.012604941	SF
960	1809	---NA---	928	0			0			no IPS match		3.220778997	0.000159784	SF
961	1809											3.22735783	0.000257949	SF
962	1830	cytochrome p450	1392	50	9.03E-120	55.60%	4	C:cell; F:catalytic activity; F:electron carrier activity; F:binding		IPR001128; IPR002403; PTHR24305 (PANTHER), PTHR24305:SF145 (PANTHER), seg (SEG)		2.172160429	0.000502404	SF	Round 1
963	1896	deah (asp-glu-ala-his) box polypeptide 9	955	50	2.56E-119	63.06%	14	F:hydrolase activity; C:cytoplasm; C:protein complex; P:regulation of biological process; P:nucleobase, nucleoside, nucleotide and nucleic acid metabolic process; C:nucleolus; C:microtubule organizing center; F:protein binding; C:intracellular; P:response to stress; P:response to abiotic stimulus; F:nucleic acid binding; F:nucleotide binding; C:chromosome		IPR011545; IPR014001; G3DSA:3.40.50.300 (GENE3D), PTHR18934 (PANTHER), PTHR18934:SF68 (PANTHER), SSF52540 (SUPERFAMILY)		2.60778209	0.000192187	SF	Round 1
964	1908	male-specific lethal 1 homolog	1539	50	2.19E-170	48.20%	1	C:nucleolus		PTHR21656 (PANTHER), seg (SEG)		2.010502203	0.002362067	SF	Round 1
965	1908											2.047925351	0.000656112	SF
966	1944	rho gtpase activating protein	1328	50	0	57.22%	2	C:intracellular; P:signal transduction		IPR000198; IPR008936; PTHR14963 (PANTHER), PTHR14963:SF2 (PANTHER), seg (SEG), SignalP-NN(euk) (SIGNALP), tmhmm (TMHMM)		2.083519005	0.006756336	SF	InterProScan
967	1952	isoform g	877	26	1.93E-123	51.96%	1	F:zinc ion binding		seg (SEG)		2.531919081	0.002201818	SF
968	1972	serine threonine-protein kinase 3	903	50	2.63E-139	57.70%	14	P:protein modification process; C:cytosol; P:regulation of biological process; P:cell death; P:signal transduction; F:protein kinase activity; P:anatomical structure morphogenesis; P:cellular component organization; F:nucleotide binding; F:binding; F:protein binding; P:cellular amino acid and derivative metabolic process; C:nucleoplasm; C:protein complex	EC:2.7.11.0	IPR011524; coil (COIL), PTHR24361 (PANTHER), PTHR24361:SF88 (PANTHER), PF11629 (PFAM), seg (SEG)		3.28154295	0.000706523	SF	Round 1
969	1972											2.80221419	0.000879443	SF
970	1985	chromodomain y-like protein	971	18	6.87E-27	75.56%	4	F:chromatin binding; C:chromatin; P:chromatin assembly or disassembly; C:nucleus		no IPS match		2.394038671	0.004050194	SF
971	1985											2.578410921	0.001292044	SF
972	1989	transcription factor hes-1 (hairy and enhancer of split 1)	1076	5	1.84E-39	70.60%	0			SignalP-NN(euk) (SIGNALP), tmhmm (TMHMM)		2.38738008	0.000515989	SF
973	1989											2.869789112	0.000802817	SF
974	2000	oxidase peroxidase	1126	50	9.31E-143	55.10%	5	F:antioxidant activity; F:catalytic activity; P:response to stress; F:binding; P:metabolic process		IPR002007; PTHR11475 (PANTHER)		2.208676204	0.000400073	SF	InterProScan
975	2000											2.362020519	0.00683487	SF
976	2019	dna-directed rna polymerase iii subunit rpc6	1111	50	4.76E-163	63.40%	8	P:regulation of biological process; P:transcription; P:response to stress; F:protein binding; F:DNA binding; F:transferase activity; C:nucleolus; P:nucleobase, nucleoside, nucleotide and nucleic acid metabolic process		IPR007832; IPR016049; seg (SEG)		2.005014626	0.009318283	SF	Round 1
977	2019											2.40934375	0.000301148	SF
978	2024	meiotic recombination 11	1044	50	1.32E-127	58.86%	8	P:DNA metabolic process; P:organelle organization; C:nuclear chromosome; P:signal transduction; P:response to stress; P:cell cycle; F:nuclease activity; F:binding		IPR003701; IPR007281; G3DSA:3.60.21.10 (GENE3D), SSF56300 (SUPERFAMILY)		2.120077109	0.001795799	SF	Round 1
979	2026	suppressor of zeste 12 homolog	622	50	9.73E-68	73.76%	16	C:chromosome; P:regulation of biological process; P:transcription; F:protein binding; P:anatomical structure morphogenesis; P:cellular component organization; P:cell differentiation; P:multicellular organismal development; P:organelle organization; P:protein modification process; C:nucleoplasm; C:protein complex; P:cell proliferation; C:nuclear chromosome; F:transferase activity; F:chromatin bind…		IPR019135; PTHR22597 (PANTHER)		2.071544425	0.005198536	SF	Round 1
980	2026											2.71238316	0.000368102	SF
981	2066	PREDICTED: hypothetical protein [Acyrthosiphon pisum]	822	1	1.79E-11	61.00%	0			no IPS match		2.050444131	0.001570443	SF
982	2086	---NA---	870	0			0			seg (SEG), SignalP-NN(euk) (SIGNALP)		2.532529071	0.001516172	SF
983	2086											3.05447188	0.000231572	SF
984	2105	methionine adenosyltransferase alpha	2033	50	0	89.48%	12	P:response to endogenous stimulus; F:nucleotide binding; P:cellular component organization; F:transferase activity; P:response to abiotic stimulus; P:nucleobase, nucleoside, nucleotide and nucleic acid metabolic process; P:biosynthetic process; P:cellular amino acid and derivative metabolic process; P:metabolic process; P:biological_process; F:binding; F:protein binding	EC:2.5.1.6	no IPS match		2.310947714	0.00030988	SF	Round 1
985	211	---NA---	748	0			0			seg (SEG), tmhmm (TMHMM)		2.061944425	0.001144885	SF
986	211											2.097231289	0.001225037	SF
987	226	suv4-20 cg13363-pa	1094	50	1.46E-132	67.82%	6	P:organelle organization; P:protein modification process; P:regulation of gene expression, epigenetic; F:transferase activity; C:nuclear chromosome; F:protein binding		IPR001214; G3DSA:2.170.270.10 (GENE3D), PTHR12977 (PANTHER), PTHR12977:SF4 (PANTHER), seg (SEG), SSF82199 (SUPERFAMILY)		2.622251282	0.000416629	SF	Round 1
988	226											2.382118568	0.001261417	SF
989	2276	nucleolar and coiled-body phosphoprotein 1	1984	50	6.46E-64	74.04%	17	F:binding; P:organelle organization; F:RNA binding; P:regulation of biological process; P:transcription; C:nucleoplasm; F:protein binding; C:nucleus; C:nucleolus; P:nucleobase, nucleoside, nucleotide and nucleic acid metabolic process; P:response to stress; P:response to abiotic stimulus; P:cell proliferation; P:cell cycle; F:transcription factor activity; P:protein transport; C:protein complex		IPR007718; PTHR23216 (PANTHER), seg (SEG)		2.011711513	0.03145488	SF	Round 1
990	2282	nuclear autoantigenic sperm protein (histone-binding)	760	50	1.52E-51	61.40%	14	P:protein transport; F:histone binding; P:blastocyst development; P:histone exchange; C:chromosome; C:nucleus; P:DNA replication; P:transport; C:cytoplasm; F:protein binding; F:Hsp90 protein binding; P:cell cycle; P:cell proliferation; F:binding		PTHR15081 (PANTHER), seg (SEG)		2.541244631	0.001192761	SF
991	23	cdk-activating kinase assembly factor mat1	857	50	2.97E-97	71.82%	23	P:cellular component organization; P:transcription; P:response to stress; P:DNA metabolic process; P:catabolic process; P:metabolic process; F:hydrolase activity; P:biological_process; F:transcription regulator activity; F:protein binding; C:cytoplasm; P:regulation of biological process; P:cell cycle; P:multicellular organismal development; C:nucleoplasm; C:protein complex; P:cell proliferation; …	EC:2.7.11.23	IPR001841; IPR004575; IPR013083; IPR015877; IPR017907; coil (COIL), PTHR12683:SF7 (PANTHER), seg (SEG), SSF57850 (SUPERFAMILY)		2.955513359	0.000310842	SF	Round 1
992	2382	---NA---	779	0			0			no IPS match		2.143004112	0.002542742	SF
993	2382											2.202571938	0.001828644	SF
994	2391	calcium-transporting atpase type 2c member 1	642	50	6.12E-76	73.08%	21	F:signal transducer activity; F:binding; P:biological_process; C:Golgi apparatus; C:cytoplasmic membrane-bounded vesicle; P:multicellular organismal development; P:cellular homeostasis; C:cell; F:hydrolase activity; F:transporter activity; F:calcium ion binding; C:peroxisome; P:signal transduction; P:ion transport; P:cytoskeleton organization; C:plasma membrane; F:nucleotide binding; P:transport;…	EC:3.6.3.35; EC:3.6.3.8	IPR006068; IPR023298; PTHR24093 (PANTHER), PTHR24093:SF87 (PANTHER), seg (SEG), SignalP-NN(euk) (SIGNALP), tmhmm (TMHMM)		3.090608131	0.000725896	SF	Round 1
995	2391											2.750170092	0.000227644	SF
996	2436	csrp2 binding protein	854	1	1.63E-63	93.00%	0			seg (SEG)		2.156972273	0.021537973	SF
997	2436											2.285064136	0.015198421	SF
998	2452	---NA---	579	0			0			seg (SEG)		2.214582288	0.013444747	SF
999	2452											2.430419309	0.009766791	SF
1000	2454	ACYPI001630 [Acyrthosiphon pisum]	707	2	7.09E-82	94.50%	0			coil (COIL), seg (SEG), SignalP-NN(euk) (SIGNALP)		2.414152542	0.000226248	SF
1001	2454											2.524097443	0.000620015	SF
1002	2486	dna repair protein rad50	871	50	4.56E-109	62.00%	22	P:metabolic process; P:regulation of biological process; P:cellular component organization; C:nucleoplasm; P:biological_process; C:intracellular; P:DNA metabolic process; C:nuclear chromosome; C:nucleus; C:protein complex; P:response to stress; F:protein binding; F:DNA binding; P:cell cycle; P:protein modification process; P:organelle organization; P:biosynthetic process; C:cytoplasm; F:hydrolase…		G3DSA:3.40.50.300 (GENE3D), PTHR18867 (PANTHER), PTHR18867:SF11 (PANTHER), seg (SEG), SSF52540 (SUPERFAMILY)		2.497829466	0.003635502	SF	Round 1
1003	2486											2.422551743	0.001399619	SF
1004	2488	zinc finger protein 567 isoform 2	657	2	3.61E-34	59.50%	3	C:intracellular; F:binding; F:nucleic acid binding		IPR007087; IPR013087; IPR015880; PTHR11389 (PANTHER), seg (SEG)		2.208684912	0.000396739	SF	InterProScan
1005	2488											2.475937464	0.00082088	SF
1006	2498	transmembrane and coiled-coil domain-containing protein 1	860	50	5.66E-80	88.96%	1	C:cell		SignalP-NN(euk) (SIGNALP)		2.013766477	0.002692515	SF	Round 1
1007	2501	activating transcription factor 7-interacting protein 1	790	50	9.81E-65	53.72%	6	P:regulation of biological process; P:transcription; C:nucleus; C:organelle; C:intracellular; F:protein binding		PTHR23210 (PANTHER), PTHR23210:SF7 (PANTHER), seg (SEG)		2.107148438	0.000475391	SF	Round 1
1008	2530	eukaryotic translation initiation factor 4b	870	50	8.64E-92	57.18%	2	C:cytosol; P:translation	EC:3.6.5.3	PTHR23236 (PANTHER), PTHR23236:SF3 (PANTHER), seg (SEG)		2.206611768	0.000647369	SF	Round 1
1009	2530											3.477663166	0.003020023	SF
1010	2607	histone rna hairpin-binding protein	913	50	1.38E-119	60.14%	10	F:RNA binding; P:regulation of biological process; P:cell cycle; C:nucleus; P:DNA metabolic process; P:biosynthetic process; F:protein binding; P:nucleobase, nucleoside, nucleotide and nucleic acid metabolic process; C:cytoplasm; P:transport		seg (SEG)		2.214632685	0.000942015	SF	Round 1
1011	2607											2.282041878	0.00254906	SF
1012	2642	snrna-activating protein complex subunit 3	1420	50	0	46.64%	4	F:binding; P:reproduction; P:multicellular organismal development; P:transcription		IPR022042; PTHR13421 (PANTHER)		2.085991102	0.001105546	SF	Round 1
1013	2654	eukaryotic translation initiation factor 3 subunit b	640	50	2.62E-79	75.26%	11	C:cytoplasm; C:protein complex; F:RNA binding; P:regulation of biological process; P:translation; F:protein binding; F:structural molecule activity; F:translation factor activity, nucleic acid binding; C:cytosol; F:nucleotide binding; C:ribosome		IPR000504; IPR011400; IPR012677; seg (SEG)		2.628291357	0.000192187	SF	Round 1
1014	2662	ubiquitin-conjugating enzyme e2t	671	50	1.12E-70	71.28%	2	F:catalytic activity; P:protein modification process	EC:6.3.2.19	IPR000608; IPR016135; IPR023313; PTHR24067 (PANTHER), PTHR24067:SF31 (PANTHER), SM00212 (SMART)		2.313526023	0.000416629	SF	Round 1
1015	2696	---NA---	646	0			0			tmhmm (TMHMM)		2.881263729	0.000527847	SF
1016	2696											2.96550922	0.000519657	SF
1017	2739	---NA---	981	0			0			tmhmm (TMHMM)		3.014616221	0.00069153	SF
1018	2739											3.259908385	0.000279131	SF
1019	2774	glycine cleavage system h protein	1501	50	5.74E-67	77.00%	9	C:cytoplasm; C:protein complex; F:transferase activity; P:catabolic process; P:cellular amino acid and derivative metabolic process; C:mitochondrion; C:proteinaceous extracellular matrix; F:structural molecule activity; P:cellular component organization	EC:2.1.2.10	IPR002930; IPR003016; IPR017453; G3DSA:2.40.50.100 (GENE3D)		2.006520053	0.011046003	SF	Round 1
1020	2779	PREDICTED: hypothetical protein [Acyrthosiphon pisum]	998	1	1.95E-08	51.00%	0			coil (COIL)		2.81653643	0.000310842	SF
1021	2779											2.872921174	0.000474152	SF
1022	2810	sister chromatid cohesion protein dcc1	1273	50	0	59.14%	5	C:chromosome; C:nucleoplasm; F:protein binding; P:organelle organization; P:cell cycle		IPR019128; coil (COIL), PTHR13395 (PANTHER), PTHR13395:SF6 (PANTHER)		2.222517694	0.000368102	SF	Round 1
1023	2810											2.478411952	0.000237429	SF
1024	2843	rare lipoprotein a	840	24	7.72E-18	61.58%	0			IPR009009; SignalP-NN(euk) (SIGNALP), tmhmm (TMHMM)		2.490378782	0.005982193	SF
1025	2843											4.187804372	0.000371377	SF
1026	2857	nuclear receptor binding set domain protein 1	878	50	8.10E-13	50.08%	15	P:multicellular organismal development; F:transferase activity; F:transcription regulator activity; F:protein binding; P:regulation of biological process; P:transcription; F:receptor binding; P:organelle organization; F:binding; P:protein modification process; P:catabolic process; P:cellular amino acid and derivative metabolic process; C:nucleoplasm; C:protein complex; P:signal transduction	EC:2.1.1.43	IPR001965; IPR013083; seg (SEG)		2.075493059	0.006503702	SF	Round 1
1027	2860	fkbp-type peptidyl-prolyl cis-trans isomerase	1890	50	1.29E-146	73.42%	12	P:translation; C:ribosome; C:mitochondrion; P:protein metabolic process; C:nucleolus; P:response to external stimulus; P:regulation of biological process; P:response to stress; P:cell communication; P:catabolic process; F:catalytic activity; F:binding	EC:3.6.5.3; EC:5.2.1.8	IPR001179; IPR023566; G3DSA:3.10.50.40 (GENE3D), PTHR10516:SF19 (PANTHER), seg (SEG), SSF54534 (SUPERFAMILY)		2.076572459	0.019349681	SF	Round 1
1028	2872	short-chain dehydrogenase	1660	50	6.09E-81	56.56%	1	C:lipid particle		no IPS match		2.66767601	0.000502415	SF	Round 1
1029	2910	protein- interferon-inducible double stranded rna dependent repressor of (p58 repressor)	883	50	1.11E-17	48.04%	3	P:regulation of biological process; C:nucleus; F:nucleic acid binding		IPR006612; coil (COIL), PTHR11697 (PANTHER), PTHR11697:SF10 (PANTHER)		2.369736354	0.000474152	SF	Round 1
1030	2910											2.534553834	0.000192187	SF
1031	2945	---NA---	748	0			0			seg (SEG), tmhmm (TMHMM)		3.112851674	0.00087044	SF
1032	2945											3.230299466	0.000497921	SF
1033	2956	nhl repeat containing partial	825	1	1.60E-28	87.00%	0			seg (SEG)		2.121735106	0.003569706	SF
1034	2956											2.247367153	0.002362067	SF
1035	3351	proteasome activator complex subunit 3	1553	50	9.10E-132	68.20%	12	; F:protein binding; C:nucleus; C:nucleolus; P:nucleobase, nucleoside, nucleotide and nucleic acid metabolic process; P:cell cycle; P:protein metabolic process; P:catabolic process; P:regulation of biological process; P:cell death; C:intracellular; C:protein complex		SignalP-NN(euk) (SIGNALP), tmhmm (TMHMM)		2.115725614	0.000371377	SF	Round 1
1036	3375	heat shock 70kda protein 14	1548	50	0	55.14%	2	P:biosynthetic process; F:nucleotide binding		IPR001023; IPR013126; G3DSA:3.30.30.30 (GENE3D), G3DSA:3.30.420.40 (GENE3D), G3DSA:3.90.640.10 (GENE3D), PTHR19375:SF108 (PANTHER)		2.027283843	0.000986102	SF	Round 2
1037	3376	ubiquitin-conjugating enzyme e2 c	1303	50	8.25E-96	75.24%	13	P:protein metabolic process; P:catabolic process; P:regulation of biological process; P:cell cycle; C:nucleoplasm; P:protein modification process; F:protein binding; P:cellular component organization; P:cellular homeostasis; C:nucleus; C:protein complex; C:cytosol; F:catalytic activity	EC:6.3.2.19	IPR000608; IPR016135; IPR023313; PTHR24067 (PANTHER), PTHR24067:SF26 (PANTHER), SM00212 (SMART)		2.207741223	0.000309035	SF	Round 1
1038	3376											2.283876297	0.002707071	SF
1039	3480	inner centromere protein	1273	2	1.10E-52	95.50%	0			seg (SEG)		2.10374754	0.003564011	SF
1040	3489	---NA---	421	0			0			seg (SEG), SignalP-NN(euk) (SIGNALP), tmhmm (TMHMM)		2.256866343	0.040505549	SF
1041	3533	sjogren syndrome antigen b (autoantigen la)	1221	50	3.25E-123	60.66%	15	P:regulation of biological process; P:growth; F:RNA binding; P:nucleobase, nucleoside, nucleotide and nucleic acid metabolic process; P:behavior; P:reproduction; P:embryonic development; C:nucleolus; P:multicellular organismal development; F:protein binding; P:transport; P:cellular component organization; C:cytoplasm; C:intracellular; F:nucleotide binding		IPR000504; IPR002344; IPR006630; IPR011991; IPR012677; coil (COIL), PTHR22792 (PANTHER), PTHR22792:SF2 (PANTHER), seg (SEG)		2.20244244	0.000310842	SF	Round 1
1042	3569	5-aminoimidazole-4-carboxamide ribonucleotide formyltransferase imp cyclohydrolase	1139	50	7.89E-169	80.46%	7	F:transferase activity; F:hydrolase activity; F:protein binding; P:nucleobase, nucleoside, nucleotide and nucleic acid metabolic process; P:biosynthetic process; C:protein complex; C:mitochondrion	EC:2.1.2.3; EC:3.5.4.10	IPR002695; IPR013982; IPR016193; G3DSA:1.10.287.440 (GENE3D), G3DSA:3.40.140.20 (GENE3D), seg (SEG)		2.215412277	0.000279131	SF	Round 1
1043	3570	5-aminoimidazole-4-carboxamide ribonucleotide formyltransferase imp cyclohydrolase	1718	50	0	79.72%	7	F:transferase activity; F:protein binding; F:hydrolase activity; P:nucleobase, nucleoside, nucleotide and nucleic acid metabolic process; P:biosynthetic process; C:protein complex; C:mitochondrion	EC:2.1.2.3	IPR002695; IPR011607; IPR013982; IPR016193; G3DSA:1.10.287.440 (GENE3D), G3DSA:3.40.140.20 (GENE3D), seg (SEG)		2.263045328	0.000683627	SF	Round 1
1044	3655	activated rna polymerase ii transcriptional coactivator p15	704	50	1.21E-33	76.48%	8	P:regulation of biological process; P:transcription; C:nucleolus; C:nucleoplasm; C:protein complex; F:DNA binding; F:transcription regulator activity; F:protein binding		IPR003173; IPR009044; PTHR13215 (PANTHER), seg (SEG)		2.253900536	0.00132431	SF	Round 1
1045	3717	membrane-associated guanylate kinase	879	50	1.51E-75	64.22%	5	F:kinase activity; C:cell; C:plasma membrane; F:protein binding; P:nucleobase, nucleoside, nucleotide and nucleic acid metabolic process	EC:2.7.4.8	IPR004172; IPR014775; PTHR23122 (PANTHER), PTHR23122:SF5 (PANTHER)		2.057036364	0.008772847	SF	Round 1
1046	3755	PREDICTED: hypothetical protein [Acyrthosiphon pisum]	604	1	2.74E-08	98.00%	0			seg (SEG)		2.140837287	0.000481804	SF
1047	3755											2.392768222	0.000416147	SF
1048	3847	exosome component 5	865	50	1.40E-110	58.64%	9	C:cytoplasm; F:protein binding; C:nucleus; C:intracellular; C:protein complex; P:nucleobase, nucleoside, nucleotide and nucleic acid metabolic process; F:nuclease activity; F:RNA binding; P:regulation of biological process		IPR001247; IPR015847; IPR020568; PTHR11953 (PANTHER)		2.171021796	0.000527847	SF	Round 1
1049	3847											2.318608911	0.001085139	SF
1050	388	zinc finger rna binding protein	606	50	5.36E-90	65.04%	1	C:nucleolus		IPR006561; PTHR10910 (PANTHER), PTHR10910:SF26 (PANTHER), SignalP-NN(euk) (SIGNALP)		2.072247945	0.004994926	SF	Round 1
1051	388											2.384010996	0.003530368	SF
1052	3908	zinc finger protein 511	870	50	2.93E-23	52.50%	2	C:intracellular; F:binding		IPR007087; IPR015880; PTHR21354 (PANTHER), seg (SEG), SSF57667 (SUPERFAMILY)		2.056848139	0.021509747	SF	InterProScan
1053	3908											2.181792472	0.001759743	SF
1054	3922	mitochondrial thymidine kinase 2	1258	50	1.39E-108	68.72%	7	P:nucleobase, nucleoside, nucleotide and nucleic acid metabolic process; C:mitochondrion; P:DNA metabolic process; P:mitochondrion organization; P:biosynthetic process; F:kinase activity; F:nucleotide binding	EC:2.7.1.145	IPR002624; G3DSA:3.40.50.300 (GENE3D), PTHR10513:SF5 (PANTHER)		2.367865342	0.000911468	SF	Round 1
1055	3922											2.940276122	0.001037153	SF
1056	3942	g2 m phase-specific e3 ubiquitin-protein ligase	713	50	1.44E-13	50.72%	22	P:protein polyubiquitination; F:electron carrier activity; C:nucleus; C:intracellular membrane-bounded organelle; ; P:protein modification process; P:apoptosis; F:metal ion binding; P:blastocyst development; F:ligase activity; F:ubiquitin-protein ligase activity; P:multicellular organismal development; P:biological_process; C:cytoplasm; C:Golgi apparatus; F:acid-amino acid ligase activity; C:nucl…		IPR013083; IPR019786; PTHR12420 (PANTHER), PTHR12420:SF3 (PANTHER)		2.877049586	0.000253252	SF
1057	3942											3.238951565	0.00012485	SF
1058	4000	h aca ribonucleoprotein complex subunit 2-like protein	653	50	7.51E-69	73.02%	7	P:regulation of biological process; P:growth; C:intracellular; F:RNA binding; P:transport; P:cellular component organization; P:nucleobase, nucleoside, nucleotide and nucleic acid metabolic process		IPR004038; IPR018492; G3DSA:3.30.1330.30 (GENE3D), PTHR23105 (PANTHER), PTHR23105:SF12 (PANTHER), seg (SEG), SSF55315 (SUPERFAMILY)		2.496847743	0.000556502	SF	Round 1
1059	4008	PREDICTED: hypothetical protein [Acyrthosiphon pisum]	692	1	2.10E-75	86.00%	0			no IPS match		2.048425131	0.004861701	SF
1060	4023	ACYPI006950 [Acyrthosiphon pisum]	253	2	1.99E-14	95.00%	2	C:nucleus; F:DNA binding		IPR009072		2.984867122	0.000237429	SF	Round 2
1061	4023											2.995927145	0.000292624	SF
1062	4127	chromosome 16 open reading frame 48	707	50	8.83E-16	60.48%	2	F:protein binding; C:cytoskeleton		coil (COIL)		3.417427697	0.000231572	SF	Round 1
1063	4165	h aca ribonucleoprotein complex subunit 2-like protein	643	50	1.78E-67	71.82%	7	P:regulation of biological process; P:growth; C:intracellular; F:RNA binding; P:transport; P:cellular component organization; P:nucleobase, nucleoside, nucleotide and nucleic acid metabolic process		IPR004038; IPR018492; G3DSA:3.30.1330.30 (GENE3D), PTHR23105 (PANTHER), PTHR23105:SF12 (PANTHER), seg (SEG), SSF55315 (SUPERFAMILY)		2.258300132	0.001075556	SF	Round 1
1064	4246	rna binding motif protein 34	420	5	7.47E-30	68.80%	2	F:nucleic acid binding; F:nucleotide binding		IPR000504; IPR012677; PTHR24012 (PANTHER), seg (SEG)		2.002146201	0.00971849	SF	Round 2
1065	4291	PREDICTED: hypothetical protein [Acyrthosiphon pisum]	752	2	2.23E-124	69.00%	0			no IPS match		2.162289919	0.000347154	SF
1066	4291											2.226389884	0.001280269	SF
1067	4327	u3 small nucleolar ribonucleoprotein protein imp3	551	50	1.87E-90	80.06%	12	P:regulation of biological process; P:biosynthetic process; F:RNA binding; P:translation; C:nucleolus; P:nucleobase, nucleoside, nucleotide and nucleic acid metabolic process; F:translation regulator activity; F:protein binding; F:binding; P:anatomical structure morphogenesis; C:cytoplasm; C:intracellular		IPR002942; IPR022801; PTHR11831:SF1 (PANTHER), SignalP-NN(euk) (SIGNALP), SSF55174 (SUPERFAMILY)		2.223507801	0.006655714	SF	Round 1
1068	4327											2.132066536	0.00419967	SF
1069	4419	armadillo repeat-containing protein 7	493	50	3.41E-51	67.88%	1	F:binding		IPR011989; PTHR23315 (PANTHER), PTHR23315:SF27 (PANTHER), seg (SEG)		2.087793575	0.001088838	SF	Round 2
1070	4430	PREDICTED: similar to AGAP006374-PA [Acyrthosiphon pisum]	614	1	2.10E-35	100.00%	0			seg (SEG)		2.496978014	0.002044556	SF
1071	4507	---NA---	454	0			0			seg (SEG), SignalP-NN(euk) (SIGNALP), tmhmm (TMHMM)		2.053728881	0.000527847	SF
1072	4522	---NA---	678	0			0			SignalP-NN(euk) (SIGNALP)		2.617590964	0.001776929	SF
1073	4571											2.804614198	0.002542742	SF
1074	4620	ga10341- partial	586	1	9.62E-40	82.00%	0			seg (SEG)		2.203750695	0.002628486	SF
1075	4632	protein arginine n-methyltransferase 2	893	50	1.02E-135	58.78%	3	P:biological_process; F:transferase activity; C:cytoplasm		IPR007857; G3DSA:2.70.160.11 (GENE3D), G3DSA:3.40.50.150 (GENE3D), PTHR11006 (PANTHER), PTHR11006:SF40 (PANTHER), seg (SEG)		3.357802785	0.000192187	SF	Round 1
1076	4652	protein phosphatase 1g	802	50	1.35E-101	80.00%	6	P:cell cycle; F:phosphoprotein phosphatase activity; P:protein modification process; C:nucleus; C:cell; C:protein complex		IPR001932; IPR014045; IPR015655; PTHR13832:SF91 (PANTHER), seg (SEG)		2.298600853	0.001479553	SF	Round 1
1077	4674	---NA---	262	0			0			no IPS match		2.030488025	0.00102121	SF
1078	4687	---NA---	602	0			0			no IPS match		2.71576478	0.000218321	SF
1079	4696	cg33691 cg33691-pb	775	40	1.36E-55	60.38%	0			seg (SEG)		2.659054405	0.00037709	SF
1080	4702	ubiquitin specific peptidase 32	833	50	2.04E-47	74.02%	6	P:protein metabolic process; P:catabolic process; F:calcium ion binding; F:hydrolase activity; F:peptidase activity; P:protein modification process	EC:3.1.2.15	tmhmm (TMHMM)		2.486646542	0.000536847	SF	Round 2
1081	4773	rna binding motif protein 39	854	50	2.73E-127	75.24%	11	F:RNA binding; C:nucleus; P:regulation of biological process; P:nucleobase, nucleoside, nucleotide and nucleic acid metabolic process; C:microtubule organizing center; F:transcription regulator activity; F:protein binding; F:nucleotide binding; C:nucleoplasm; C:protein complex; P:transcription		IPR000504; IPR012677; PTHR24622 (PANTHER), PTHR24622:SF185 (PANTHER), seg (SEG)		3.308918811	0.000150946	SF	Round 1
1082	4776	geminin	630	24	9.18E-42	68.50%	3	P:regulation of biological process; P:DNA metabolic process; P:biosynthetic process		no IPS match		2.247173816	0.000355528	SF	Round 2
1083	4795	protein bric-a-brac 2	299	50	3.32E-38	77.14%	19	F:transcription regulator activity; P:behavior; P:response to external stimulus; P:regulation of biological process; P:transcription; C:chromosome; P:anatomical structure morphogenesis; P:cellular component organization; P:cell cycle; P:reproduction; P:cell differentiation; P:multicellular organismal development; C:cytoplasm; F:transcription factor activity; P:organelle organization; F:protein bi…		IPR000210; IPR011333; IPR013069; PTHR23110 (PANTHER), PTHR23110:SF15 (PANTHER), seg (SEG)		2.284410334	0.003446625	SF	Round 1
1084	5060	centromere protein j	660	50	1.44E-43	62.64%	8	C:cytosol; P:cytoskeleton organization; C:microtubule organizing center; F:protein binding; F:cytoskeletal protein binding; P:cell cycle; C:cytoskeleton; C:protein complex		seg (SEG), SignalP-NN(euk) (SIGNALP), tmhmm (TMHMM)		2.660443949	0.000233134	SF	Round 1
1085	5065	calcitonin gene-related peptide-receptor component protein	878	50	2.48E-62	55.24%	9	F:transferase activity; P:response to stress; P:transcription; F:receptor activity; C:intracellular; C:protein complex; C:nucleolus; P:nucleobase, nucleoside, nucleotide and nucleic acid metabolic process; P:signal transduction	EC:2.7.7.6	SignalP-NN(euk) (SIGNALP), tmhmm (TMHMM)		2.103929588	0.000986102	SF	Round 1
1086	5073	PREDICTED: hypothetical protein [Saccoglossus kowalevskii]	717	2	5.88E-07	57.50%	0			seg (SEG)		2.081440342	0.000883907	SF
1087	5103	ptprf interacting binding protein 1 (liprin beta 1)	806	50	3.38E-76	55.40%	1	F:protein binding		coil (COIL)		2.747640722	0.000227644	SF	Round 1
1088	5150	nnp-1 protein (novel nuclear protein 1)	823	50	8.60E-115	55.24%	10	P:cytoskeleton organization; P:cell cycle; P:translation; C:cytosol; C:ribosome; F:binding; C:organelle; C:intracellular; C:nucleus; P:nucleobase, nucleoside, nucleotide and nucleic acid metabolic process	EC:3.6.5.3	IPR010301		2.058658715	0.01082012	SF	Round 1
1089	5160	---NA---	887	0			0			seg (SEG)		2.896346185	0.000416629	SF
1090	5165	glycogen debranching enzyme	870	50	8.22E-151	60.96%	13	F:hydrolase activity; C:endoplasmic reticulum; F:protein binding; P:generation of precursor metabolites and energy; P:carbohydrate metabolic process; P:catabolic process; C:cell; F:carbohydrate binding; P:response to external stimulus; C:intracellular; P:response to endogenous stimulus; F:transferase activity; P:biosynthetic process	EC:3.2.1.33; EC:2.4.1.25	IPR010401; seg (SEG)		2.372398654	0.000247454	SF	Round 1
1091	5169	cytoplasmic linker associated protein 2	862	50	1.22E-90	67.06%	10	P:regulation of biological process; P:cytoskeleton organization; P:biological_process; F:cytoskeletal protein binding; P:anatomical structure morphogenesis; P:cellular component organization; C:cytoskeleton; C:protein complex; C:cytoplasm; C:Golgi apparatus		IPR000357; IPR011989; PTHR21567 (PANTHER), PTHR21567:SF11 (PANTHER), seg (SEG)		2.481503645	0.003074534	SF	Round 1
1092	5179	dead h (asp-glu-ala-asp his) box polypeptide 11	789	50	2.26E-61	70.88%	7	P:cell cycle; F:binding; P:organelle organization; P:regulation of biological process; P:cell proliferation; F:hydrolase activity; C:chromosome		IPR006554; IPR014013; coil (COIL), PTHR11472 (PANTHER), PTHR11472:SF26 (PANTHER), seg (SEG), SSF52540 (SUPERFAMILY)		2.391326034	0.002367167	SF	Round 1
1093	5224	lethal giant larvae homolog 1	836	50	1.11E-85	65.52%	22	P:signal transduction; F:structural molecule activity; P:anatomical structure morphogenesis; P:multicellular organismal development; F:protein binding; P:transport; P:cell-cell signaling; P:cellular component organization; F:cytoskeletal protein binding; P:regulation of biological process; P:cell proliferation; P:biological_process; C:proteinaceous extracellular matrix; P:reproduction; P:cell dif…		SignalP-NN(euk) (SIGNALP)		3.056263113	0.000287089	SF	Round 1
1094	5239	---NA---	658	0			0			seg (SEG)		4.080710078	0.00035934	SF
1095	5248	large homolog-associated protein 4	770	50	6.45E-50	54.84%	3	C:cell; ; F:protein binding		SignalP-NN(euk) (SIGNALP)		2.725392323	0.003954932	SF	Round 1
1096	5252	chromosome 3 open reading frame 37	829	50	8.31E-126	59.08%	2	; P:biological_process		IPR003738; G3DSA:3.90.1680.10 (GENE3D)		2.574136991	0.000279131	SF
1097	5260	fcp3c	686	43	7.30E-81	70.44%	0			seg (SEG), SignalP-NN(euk) (SIGNALP)		3.287314036	0.001032718	SF
1098	5267	---NA---	653	0			0			seg (SEG), SignalP-NN(euk) (SIGNALP), tmhmm (TMHMM)		2.902827017	0.000853791	SF
1099	5270	---NA---	794	0			0			SignalP-NN(euk) (SIGNALP), tmhmm (TMHMM)		2.153767195	0.000376315	SF
1100	5271	mitosis inhibitor protein kinase	609	50	5.76E-78	55.98%	7	P:cytoskeleton organization; F:protein kinase activity; P:embryonic development; P:organelle organization; P:cell cycle; P:metabolic process; P:regulation of biological process	EC:2.7.10.0	no IPS match		2.85466095	0.023516212	SF	Round 1
1101	5272	solute carrier family member e1	888	50	8.94E-108	75.56%	1	C:cell		IPR000620; IPR004853; PTHR11132 (PANTHER), seg (SEG), SignalP-NN(euk) (SIGNALP), tmhmm (TMHMM), SSF103481 (SUPERFAMILY)		2.371233572	0.00217798	SF	Round 2
1102	5277	viral a-type inclusion	761	50	1.82E-105	46.92%	1	F:binding		coil (COIL), seg (SEG)		2.195305238	0.001532019	SF	Round 1
1103	5281	lpxtg-motif protein cell wall anchor domain protein	820	50	1.15E-10	43.46%	0			no IPS match		2.076285394	0.002829186	SF
1104	5284	cg14968 cg14968-pb	881	29	9.12E-89	62.10%	1	F:protein binding		IPR011993; SSF50729 (SUPERFAMILY)		2.74352807	0.00037709	SF	InterProScan
1105	5296	lines cg11770-pa	874	30	1.32E-39	60.03%	13	P:anatomical structure morphogenesis; P:cellular component organization; P:cell differentiation; P:multicellular organismal development; P:behavior; P:signal transduction; F:protein kinase activity; C:cytoplasm; P:embryonic development; C:plasma membrane; F:protein binding; C:nucleus; P:metabolic process	EC:2.7.10.0	SignalP-NN(euk) (SIGNALP)		3.84887483	0.000355528	SF	Round 1
1106	5301	lipase 1	791	50	5.99E-38	53.22%	3	P:lipid metabolic process; F:hydrolase activity; F:triglyceride lipase activity		G3DSA:3.40.50.1820 (GENE3D), PTHR11005 (PANTHER)		3.010767412	0.000340144	SF
1107	531	breast carcinoma amplified sequence 2	945	50	8.08E-118	79.14%	3	F:protein binding; C:nucleus; P:nucleobase, nucleoside, nucleotide and nucleic acid metabolic process		IPR008409; coil (COIL), PTHR13296 (PANTHER)		2.235721869	0.000896738	SF	Round 1
1108	531											2.174799502	0.015311626	SF
1109	5316	---NA---	715	0			0			no IPS match		2.485198	0.000368102	SF
1110	5320	protein bric-a-brac 2	850	50	1.03E-142	75.48%	10	C:cytoplasm; P:reproduction; P:cell cycle; F:transcription factor activity; P:organelle organization; F:protein binding; C:nucleoplasm; C:protein complex; P:regulation of biological process; P:transcription		IPR000210; IPR011333; IPR013069; PTHR23110 (PANTHER), PTHR23110:SF15 (PANTHER), seg (SEG)		3.584439368	0.000416629	SF	Round 1
1111	5324	g protein-coupled receptor 177	840	50	5.59E-149	75.66%	16	F:signal transducer activity; ; P:anatomical structure morphogenesis; P:multicellular organismal development; C:cell; C:endosome; P:regulation of biological process; P:protein transport; P:signal transduction; P:transport; P:embryonic development; C:endoplasmic reticulum; C:cytoplasmic membrane-bounded vesicle; C:plasma membrane; F:protein binding; C:Golgi apparatus		IPR009551; PF06664 (PFAM), SignalP-NN(euk) (SIGNALP), tmhmm (TMHMM)		2.166902561	0.00650711	SF	Round 1
1112	5332	immunoglobulin i-set domain containing protein	772	8	1.48E-94	65.63%	1	F:protein binding		IPR003961; IPR013783; seg (SEG)		2.146632192	0.013563218	SF	InterProScan
1113	5352	zinc finger protein	697	50	3.04E-138	73.38%	3	F:nucleic acid binding; C:intracellular; F:binding		IPR007087; IPR013087; IPR015880; PTHR23228 (PANTHER), PTHR23228:SF95 (PANTHER), SSF57667 (SUPERFAMILY)		2.087130985	0.004462033	SF	Round 2
1114	5374	ccr4-not transcription complex subunit 7	880	50	2.83E-90	85.76%	15	P:nucleobase, nucleoside, nucleotide and nucleic acid metabolic process; P:catabolic process; F:signal transducer activity; P:regulation of biological process; P:transcription; C:nucleoplasm; C:protein complex; P:multicellular organismal development; P:carbohydrate metabolic process; F:transcription regulator activity; F:protein binding; F:transcription factor activity; P:signal transduction; P:c…		IPR006941; G3DSA:3.30.420.10 (GENE3D), PTHR10797 (PANTHER)		2.776083272	0.001257009	SF	Round 1
1115	5379	viral a-type inclusion	846	50	1.25E-124	46.74%	25	F:exonuclease activity; P:intracellular protein transport; F:protein dimerization activity; F:DNA binding; F:ATP binding; F:metal ion binding; P:regulation of transcription, DNA-dependent; C:integral to membrane; C:myosin complex; F:transcription factor activity; F:signal transducer activity; C:Golgi membrane; P:auxin biosynthetic process; F:nucleotide binding; P:vesicle fusion with Golgi apparat…		coil (COIL), seg (SEG)		2.687587331	0.000374807	SF
1116	5386	rna exonuclease 4	863	50	8.69E-121	70.12%	6	C:nucleolus; F:transcription factor activity; P:regulation of biological process; P:transcription; C:nucleoplasm; C:protein complex		seg (SEG), SignalP-NN(euk) (SIGNALP), tmhmm (TMHMM)		2.100609881	0.001021314	SF	Round 1
1117	5404	suppressor of cytokine signaling 5	911	50	7.96E-160	66.44%	8	P:cell differentiation; P:regulation of biological process; P:multicellular organismal development; F:enzyme regulator activity; F:protein binding; P:signal transduction; C:cytoplasm; P:cell growth		IPR000980; PTHR10385 (PANTHER), PTHR10385:SF9 (PANTHER), seg (SEG), SSF55550 (SUPERFAMILY)		3.173350874	0.002573905	SF	Round 1
1118	5418	zinc finger	890	50	2.37E-84	61.28%	1	F:protein binding		IPR006652; IPR011705; IPR015916; PTHR24412 (PANTHER)		2.24935186	0.000857448	SF	InterProScan
1119	5449	aaa family atpase	637	4	3.19E-53	56.25%	4	F:ATP binding; F:nucleotide binding; F:nucleoside-triphosphatase activity; P:auxin biosynthetic process		no IPS match		2.014937601	0.004227637	SF
1120	5459	zinc finger protein	872	2	6.42E-79	63.00%	0			seg (SEG)		2.974338991	0.000270105	SF
1121	5460	geminin	782	50	2.53E-57	54.92%	3	P:DNA metabolic process; P:biosynthetic process; P:regulation of biological process		coil (COIL), seg (SEG)		2.832687846	0.000192187	SF	Round 1
1122	5483	broad-complex core-protein	786	50	8.68E-114	64.44%	2	F:binding; F:protein binding		IPR000210; IPR011333; IPR013069; PTHR23110 (PANTHER), PTHR23110:SF41 (PANTHER)		2.421340619	0.000928401	SF	Round 2
1123	5487	---NA---	347	0			0			SignalP-NN(euk) (SIGNALP), tmhmm (TMHMM)		2.288881595	0.006655714	SF
1124	5499	cg9723-pa	531	50	3.24E-72	60.60%	1	C:cell		IPR019358; PTHR13598 (PANTHER), seg (SEG), SignalP-NN(euk) (SIGNALP), tmhmm (TMHMM)		2.669127319	0.002259293	SF	Round 1
1125	5506	---NA---	907	0			0			no IPS match		4.1499791	0.000281692	SF
1126	5511	low density lipo protein 1b (deleted in tumors)	808	50	1.28E-107	48.24%	6	F:receptor activity; F:protein binding; P:transport; P:cellular component organization; C:cell; P:signal transduction		IPR000033; IPR011042; PTHR10529 (PANTHER), PTHR10529:SF113 (PANTHER), seg (SEG), tmhmm (TMHMM)		4.426564043	0.00031215	SF	Round 1
1127	5539	PREDICTED: similar to predicted protein [Acyrthosiphon pisum]	769	1	1.55E-11	90.00%	0			seg (SEG), SignalP-NN(euk) (SIGNALP), tmhmm (TMHMM)		3.81980623	0.000102126	SF
1128	5552	n-acetyltransferase 11	807	50	3.63E-86	60.16%	2	F:transferase activity; P:biosynthetic process		IPR000182; IPR016181; PTHR20531 (PANTHER)		2.304282163	0.000459189	SF	Round 2
1129	5566	transforming growth beta receptor 1	805	50	9.90E-52	75.62%	27	P:signal transduction; P:protein modification process; P:regulation of biological process; P:metabolic process; P:cell death; P:embryonic development; C:plasma membrane; P:cell proliferation; F:protein binding; P:protein transport; P:multicellular organismal development; P:biological_process; F:receptor binding; P:response to abiotic stimulus; F:receptor activity; F:protein kinase activity; P:cel…		IPR011009; PTHR23255 (PANTHER)		2.716814431	0.000902647	SF	Round 1
1130	5590	histone-lysine n-methyltransferase	813	50	3.56E-89	74.12%	13	C:chromosome; F:transcription regulator activity; F:protein binding; P:organelle organization; F:transferase activity; P:signal transduction; P:response to stress; P:cell cycle; P:regulation of biological process; P:protein modification process; P:transcription; C:nucleoplasm; C:protein complex		IPR001214; IPR016858; G3DSA:2.170.270.10 (GENE3D), PTHR22884 (PANTHER), PTHR22884:SF11 (PANTHER)		2.283140548	0.000706523	SF	Round 1
1131	5594	PREDICTED: similar to bol, boule-like (Drosophila) [Acyrthosiphon pisum]	536	1	3.57E-34	97.00%	0			seg (SEG)		3.150441505	0.002961812	SF
1132	5597	---NA---	846	0			0			SignalP-NN(euk) (SIGNALP), tmhmm (TMHMM)		3.033926187	0.000231572	SF
1133	5600	zinc finger protein 678	880	1	6.83E-52	58.00%	3	C:intracellular; F:binding; F:nucleic acid binding		IPR007087; IPR013087; IPR015880; PTHR24377 (PANTHER), PTHR24377:SF381 (PANTHER), seg (SEG), SSF57667 (SUPERFAMILY)		2.49157072	0.003780621	SF	InterProScan
1134	5604	yth domain containing 2	844	50	1.57E-127	53.70%	1	F:hydrolase activity		IPR011709; PTHR18934 (PANTHER), PTHR18934:SF68 (PANTHER), seg (SEG)		2.995753443	0.000368102	SF	Round 2
1135	5607	lipase 1 precursor	569	50	6.08E-17	59.00%	1	P:lipid metabolic process		G3DSA:3.40.50.1820 (GENE3D), PTHR11005 (PANTHER)		2.257575045	0.003261576	SF
1136	5613	bifocal cg1822-pb	783	2	1.15E-49	97.50%	0			no IPS match		2.554966441	0.000975547	SF
1137	5615	u6 snrna-associated sm-like protein lsm2	886	50	1.04E-31	83.06%	8	C:nucleus; P:regulation of biological process; P:nucleobase, nucleoside, nucleotide and nucleic acid metabolic process; P:catabolic process; F:RNA binding; F:protein binding; C:cytoplasm; P:cellular component organization		IPR001163; IPR006649; IPR010920; IPR016654; G3DSA:2.30.30.100 (GENE3D), PTHR13829 (PANTHER), SignalP-NN(euk) (SIGNALP)		2.5374528	0.002111075	SF	Round 1
1138	5624	conserved plasmodium protein	830	50	6.31E-41	43.56%	1	C:cell		no IPS match		2.201848132	0.021213499	SF	Round 1
1139	5633	zinc finger rna binding protein	862	50	1.58E-138	63.34%	1	C:nucleolus		IPR006561; PTHR10910 (PANTHER), PTHR10910:SF26 (PANTHER), seg (SEG)		2.300454626	0.004686174	SF	Round 1
1140	5649	cell division cycle 20 homolog ( cerevisiae)	729	50	3.75E-73	80.94%	14	P:cell cycle; P:protein metabolic process; P:catabolic process; C:nucleoplasm; F:protein binding; P:regulation of biological process; P:transport; P:cellular component organization; C:cytosol; C:chromosome; C:protein complex; C:cytoskeleton; C:microtubule organizing center; P:cell differentiation		IPR001680; IPR015943; IPR017986; IPR019775; IPR019781; IPR019782; PTHR19918 (PANTHER)		2.334229621	0.001309098	SF	Round 1
1141	5650	ACYPI26315 [Acyrthosiphon pisum]	812	1	5.53E-42	92.00%	0			seg (SEG)		2.816635905	0.001407848	SF
1142	5662	---NA---	794	0			0			SignalP-NN(euk) (SIGNALP), tmhmm (TMHMM)		3.42711341	0.000138576	SF
1143	5680	c-terminal binding protein	757	50	1.36E-60	80.02%	13	P:signal transduction; P:multicellular organismal development; F:protein binding; P:cellular component organization; C:nucleoplasm; C:protein complex; P:cell differentiation; P:regulation of biological process; P:transcription; P:embryonic development; F:transcription regulator activity; F:binding; F:catalytic activity		IPR006140; IPR016040; PTHR10996 (PANTHER), PTHR10996:SF11 (PANTHER), seg (SEG), SSF51735 (SUPERFAMILY)		2.191760098	0.001225037	SF	Round 1
1144	5704	nfx1-type zinc finger-containing protein 1	721	50	1.90E-67	56.92%	1	F:binding		PTHR24751 (PANTHER), PTHR24751:SF2 (PANTHER)		2.099783232	0.001257009	SF	Round 1
1145	5715	rho guanyl-nucleotide exchange factor	810	28	8.09E-110	53.61%	6	F:ATP binding; F:Rho guanyl-nucleotide exchange factor activity; P:regulation of Rho protein signal transduction; P:mismatch repair; F:mismatched DNA binding; C:intracellular		seg (SEG)		2.242724279	0.009298479	SF
1146	5724	leucine-rich transmembrane	835	50	2.17E-81	41.86%	9	C:integral to membrane; P:ossification; F:phosphoprotein phosphatase activity; F:hydrolase activity; P:tissue regeneration; P:multicellular organismal development; P:cell differentiation; C:extracellular region; F:protein binding		tmhmm (TMHMM)		2.005276817	0.001316812	SF
1147	5740	brain protein 16	810	50	2.20E-115	60.06%	1	F:binding		IPR007205; IPR007206; IPR011989; PTHR13387 (PANTHER), PTHR13387:SF4 (PANTHER), seg (SEG)		2.548171271	0.000258518	SF	InterProScan
1148	5750	loc779531 protein	638	1	7.12E-45	78.00%	0			no IPS match		4.233894137	0.019157326	SF
1149	5752	atp gtp binding protein 1	750	50	1.74E-60	71.24%	9	P:anatomical structure morphogenesis; P:cell differentiation; P:multicellular organismal development; F:hydrolase activity; C:cytoplasm; P:metabolic process; P:cell-cell signaling; C:nucleus; P:biological_process		PTHR12756 (PANTHER), seg (SEG)		2.508964234	0.000911468	SF	Round 1
1150	5756	mrna capping enzyme	839	50	8.04E-84	63.50%	5	P:nucleobase, nucleoside, nucleotide and nucleic acid metabolic process; C:nucleoplasm; P:protein modification process; F:phosphoprotein phosphatase activity; P:cellular amino acid and derivative metabolic process		IPR000340; IPR000387; IPR016130; G3DSA:3.90.190.10 (GENE3D), PTHR10367 (PANTHER), PTHR10367:SF2 (PANTHER), SSF52799 (SUPERFAMILY)		2.195211333	0.000306597	SF	Round 1
1151	5768	lethal isoform b	850	50	5.49E-112	77.10%	5	P:transport; P:cellular component organization; C:intracellular; F:binding; F:nucleic acid binding		IPR007087; IPR013087; IPR015880; coil (COIL), PTHR10032 (PANTHER), PTHR10032:SF111 (PANTHER), seg (SEG), SSF57667 (SUPERFAMILY)		3.396818399	0.000393315	SF	Round 1
1152	5781	inhibitor of growth member 3	893	50	5.94E-43	61.84%	8	P:organelle organization; P:protein modification process; P:regulation of biological process; P:cell death; C:nucleoplasm; C:protein complex; F:transferase activity; P:biosynthetic process	EC:2.3.1.48	no IPS match		3.478084543	0.000111664	SF	Round 1
1153	5795	---NA---	420	0			0			seg (SEG), SignalP-NN(euk) (SIGNALP), tmhmm (TMHMM)		2.86147967	0.000665135	SF
1154	5801	kinesin family member 11	583	50	6.93E-89	93.90%	5	C:cytoskeleton; C:protein complex; P:cytoskeleton organization; P:cell cycle; C:nucleus		coil (COIL), PTHR24115 (PANTHER), PTHR24115:SF151 (PANTHER), seg (SEG)		2.186062934	0.017595559	SF	Round 1
1155	5823	fibrillarin	549	50	4.66E-64	91.68%	7	C:nucleolus; F:RNA binding; C:nucleoplasm; C:intracellular; F:protein binding; P:nucleobase, nucleoside, nucleotide and nucleic acid metabolic process; F:transferase activity		IPR000692; G3DSA:3.40.50.150 (GENE3D)		2.26786857	0.001225037	SF	Round 1
1156	5829	borealin-related cg4454-pa	798	8	8.11E-98	64.50%	0			IPR018867		3.37589871	0.003821864	SF
1157	5847	brefeldin a-inhibited guanine nucleotide-exchange protein 1	890	50	1.36E-156	82.80%	6	F:enzyme regulator activity; P:transport; F:cytoskeletal protein binding; P:biological_process; C:cytoskeleton; C:protein complex		IPR015403; PTHR10663 (PANTHER), PTHR10663:SF16 (PANTHER)		2.29425337	0.000249461	SF	Round 1
1158	5854	tudor domain containing protein	844	2	2.55E-69	77.50%	0			IPR008191; G3DSA:2.30.30.140 (GENE3D), seg (SEG)		3.087611111	0.000519797	SF
1159	5869	g protein-coupled receptor kinase interacting 2	906	50	7.96E-136	47.04%	2	F:protein binding; C:nucleus		IPR013724; coil (COIL), PTHR23180 (PANTHER), PTHR23180:SF34 (PANTHER)		2.363416765	0.000535355	SF	Round 1
1160	5871	dna polymerase alpha catalytic subunit	820	50	4.07E-24	59.98%	24	P:cell differentiation; P:regulation of biological process; C:nucleus; P:cell cycle; F:nucleotide binding; F:DNA binding; P:biological_process; C:nucleolus; F:transferase activity; F:enzyme regulator activity; F:protein binding; P:response to stress; P:DNA metabolic process; P:biosynthetic process; C:chromosome; C:nuclear envelope; C:nuclear chromosome; C:protein complex; C:nucleoplasm; P:cell pr…	EC:2.7.7.7	PTHR10322 (PANTHER), PTHR10322:SF3 (PANTHER), seg (SEG)		2.258708662	0.000351896	SF	Round 1
1161	5880	arrestin domain-containing	672	29	7.89E-08	44.55%	2	P:sensory perception; F:protein binding		IPR011021; IPR011022; PTHR11188 (PANTHER), PTHR11188:SF13 (PANTHER)		4.519080031	0.000192187	SF
1162	5885	cg11866 cg11866-pa	796	25	1.25E-98	62.56%	0			coil (COIL), PTHR13252 (PANTHER), PTHR13252:SF1 (PANTHER), seg (SEG)		3.623721626	0.000154992	SF
1163	590	retiin, putative [Pediculus humanus corporis]	1814	4	8.20E-10	44.25%	0			coil (COIL), seg (SEG)		2.631838783	0.001102378	SF
1164	590											2.902006536	0.000154992	SF
1165	5925	cyclin b2	803	50	1.81E-138	65.66%	15	P:metabolic process; P:regulation of biological process; F:kinase activity; P:cellular component organization; P:anatomical structure morphogenesis; P:cell differentiation; P:multicellular organismal development; F:protein binding; P:growth; P:organelle organization; C:cell; C:cytoplasm; P:protein modification process; C:nucleus; P:embryonic development		IPR004367; IPR006670; IPR006671; IPR013763; IPR014400; IPR015454; PTHR10177 (PANTHER)		2.891256215	0.008026677	SF	Round 1
1166	5948	fizzy cell division cycle 20 related 1	844	50	2.57E-154	69.52%	24	F:nucleotide binding; P:anatomical structure morphogenesis; P:cell differentiation; P:multicellular organismal development; C:cytosol; C:nucleoplasm; P:reproduction; P:cellular component organization; P:signal transduction; P:response to stress; C:microtubule organizing center; P:regulation of biological process; P:embryonic development; F:enzyme regulator activity; C:lipid particle; P:cell cycle…	EC:3.6.5.1; EC:3.6.5.2; EC:3.6.5.3; EC:3.6.5.4	no IPS match		2.582101325	0.001182144	SF	Round 1
1167	5957	PREDICTED: hypothetical protein [Acyrthosiphon pisum]	794	1	8.66E-61	95.00%	0			no IPS match		3.179833034	0.000983119	SF
1168	5984	very low-density lipoprotein receptor	684	11	2.98E-58	59.09%	4	F:calcium ion binding; F:receptor activity; C:integral to membrane; C:membrane		seg (SEG), SignalP-NN(euk) (SIGNALP), tmhmm (TMHMM)		2.598174615	0.000205946	SF
1169	6011	high density lipoprotein binding protein	525	29	4.35E-58	55.03%	13	P:oviposition; F:ubiquitin thiolesterase activity; P:body morphogenesis; F:hydrolase activity; P:reproduction; F:RNA binding; P:embryonic development ending in birth or egg hatching; P:nematode larval development; P:positive regulation of locomotion; P:locomotion; P:positive regulation of growth rate; P:growth; P:hermaphrodite genitalia development		no IPS match		2.803826632	0.000873558	SF
1170	6016	meiotic recombination repair protein 11	576	1	2.06E-15	89.00%	0			seg (SEG)		2.38606102	0.000231572	SF
1171	6021	---NA---	871	0			0			seg (SEG), tmhmm (TMHMM)		3.068679436	0.019140346	SF
1172	6038	suppressor of t-cell receptor signaling 1	889	50	9.62E-86	57.96%	2	C:intracellular; F:catalytic activity		G3DSA:3.40.50.1240 (GENE3D), PTHR16469 (PANTHER), PTHR16469:SF9 (PANTHER)		4.884121366	0.000180604	SF	Round 2
1173	6045	udp- c:betagal beta- -n-acetylglucosaminyltransferase 5	906	50	2.50E-97	58.74%	7	F:transferase activity; C:intracellular; P:multicellular organismal development; P:biosynthetic process; P:protein modification process; P:carbohydrate metabolic process; C:cell	EC:2.4.1.0	IPR002659; seg (SEG), SignalP-NN(euk) (SIGNALP), tmhmm (TMHMM)		2.275606122	0.000620408	SF	Round 1
1174	6047	PREDICTED: hypothetical protein [Hydra magnipapillata]	916	1	5.65E-04	35.00%	0			seg (SEG)		2.944008862	0.003694371	SF
1175	6066	---NA---	945	0			0			seg (SEG), SignalP-NN(euk) (SIGNALP)		2.249471059	0.000253513	SF
1176	6099	u3 small nucleolar ribonucleoprotein protein imp3	715	50	5.03E-99	81.44%	8	C:nucleolus; P:nucleobase, nucleoside, nucleotide and nucleic acid metabolic process; C:ribosome; C:mitochondrion; F:structural molecule activity; F:binding; F:RNA binding; C:intracellular		IPR001912; IPR002942; IPR022801; PTHR11831:SF1 (PANTHER), SSF55174 (SUPERFAMILY)		2.070281813	0.004614969	SF	Round 1
1177	6210	anaphase promoting complex subunit 1	886	50	2.04E-112	50.70%	2	P:cell cycle; C:nucleus		no IPS match		2.470751045	0.000247454	SF	Round 1
1178	6238	e2f transcription factor 2	862	45	2.47E-83	50.76%	9	F:transcription regulator activity; P:regulation of biological process; P:transcription; P:cell cycle; F:DNA binding; F:protein binding; C:cytoplasm; C:nucleoplasm; C:protein complex		IPR015633; PTHR12081:SF22 (PANTHER), seg (SEG)		3.205106833	0.000416147	SF	Round 1
1179	6254	myocyte-specific enhancer factor 2d	893	50	1.60E-72	63.14%	12	P:transcription; F:protein binding; P:multicellular organismal development; P:cell differentiation; P:anatomical structure morphogenesis; P:cytoskeleton organization; P:reproduction; P:regulation of biological process; F:transcription factor activity; F:DNA binding; C:nucleoplasm; C:protein complex		IPR002100; IPR022102; PTHR11945 (PANTHER), PTHR11945:SF22 (PANTHER), seg (SEG)		2.10728068	0.00205616	SF	Round 1
1180	6406	zinc finger protein 37 homolog	809	50	1.27E-22	48.86%	3	F:nucleic acid binding; C:intracellular; F:binding		IPR007087; IPR013087; IPR015880; PTHR24377 (PANTHER), PTHR24377:SF381 (PANTHER), seg (SEG), SSF57667 (SUPERFAMILY)		2.373996199	0.000253689	SF	Round 1
1181	6437	dna primase large subunit	878	50	1.13E-131	57.16%	9	P:cell cycle; P:anatomical structure morphogenesis; P:multicellular organismal development; F:transferase activity; C:chromosome; C:nucleolus; P:DNA metabolic process; P:biosynthetic process; P:transcription		IPR007238; seg (SEG)		2.340166199	0.000884014	SF	Round 1
1182	647	high mobility group protein 20a	1722	50	5.54E-132	80.20%	9	C:nuclear chromosome; P:regulation of biological process; P:transcription; F:protein binding; F:transcription factor activity; F:DNA binding; P:organelle organization; C:nucleoplasm; C:protein complex		IPR000135; IPR000910; IPR009071; coil (COIL), PTHR13711 (PANTHER), PTHR13711:SF39 (PANTHER), seg (SEG)		2.429183385	0.001145191	SF	Round 1
1183	647											2.291700293	0.002210106	SF
1184	6476	ubiquitin specific peptidase 13 (isopeptidase t-3)	870	50	9.51E-107	63.88%	6	F:protein binding; F:hydrolase activity; F:peptidase activity; P:protein metabolic process; P:catabolic process; P:protein modification process	EC:3.1.2.15	IPR000449; IPR001394; IPR015940; G3DSA:1.10.8.10 (GENE3D), PTHR24006 (PANTHER), PTHR24006:SF36 (PANTHER), SSF54001 (SUPERFAMILY)		2.209259405	0.002989337	SF	Round 1
1185	6477	protein regulator of cytokinesis 1	825	47	2.27E-95	50.66%	2	P:cell cycle; C:cytoskeleton		IPR007145; coil (COIL), seg (SEG)		3.105048431	0.001070016	SF	Round 1
1186	6503	PREDICTED: similar to GA11046-PA [Acyrthosiphon pisum]	867	2	3.59E-106	66.00%	0			seg (SEG)		2.079637276	0.000847676	SF
1187	6518	ferm domain containing 4a	839	1	6.24E-36	98.00%	0			no IPS match		2.73509768	0.001130663	SF
1188	6531	---NA---	636	0			0			seg (SEG)		3.402742893	0.000621657	SF
1189	6581	---NA---	845	0			0			no IPS match		2.014847084	0.00333097	SF
1190	6603	---NA---	781	0			0			no IPS match		2.111083258	0.008636428	SF
1191	6636	numb homolog	867	50	1.29E-79	54.52%	12	C:organelle; C:intracellular; P:multicellular organismal development; P:anatomical structure morphogenesis; P:cellular component organization; P:cell differentiation; P:regulation of biological process; C:plasma membrane; F:protein binding; P:cell proliferation; C:cytoplasm; C:cell		IPR006020; IPR011993; PTHR11232 (PANTHER), PTHR11232:SF20 (PANTHER), SSF50729 (SUPERFAMILY)		4.472965073	0.00012485	SF	Round 1
1192	6659	u7 small nuclear rna associated	913	38	5.71E-57	54.76%	11	C:Cajal body; P:mRNA processing; C:ribonucleoprotein complex; C:nucleus; P:RNA splicing; F:RNA binding; P:S phase of mitotic cell cycle; C:U7 snRNP; F:protein binding; F:histone pre-mRNA DCP binding; P:biological_process		coil (COIL), G3DSA:2.30.30.100 (GENE3D), PTHR21196 (PANTHER)		2.815247616	0.001137707	SF
1193	6668	dna repair protein rad50	816	50	4.97E-115	63.42%	22	P:metabolic process; P:regulation of biological process; P:cellular component organization; C:nucleoplasm; P:biological_process; P:cell cycle; C:intracellular; P:DNA metabolic process; C:nuclear chromosome; C:nucleus; C:protein complex; P:response to stress; F:protein binding; F:DNA binding; P:protein modification process; P:organelle organization; P:biosynthetic process; C:cytoplasm; F:hydrolase…		coil (COIL), G3DSA:3.40.50.300 (GENE3D), PTHR18867 (PANTHER), PTHR18867:SF11 (PANTHER)		2.202784206	0.001121727	SF	Round 1
1194	6710	inhibitor of growth member 2	822	50	1.12E-21	66.94%	4	F:protein binding; P:metabolic process; C:nucleus; F:binding		IPR001965; IPR011011; IPR013083; IPR014857; IPR019787; PTHR10333 (PANTHER), PTHR10333:SF43 (PANTHER)		3.172706895	0.000960505	SF	Round 1
1195	6748	cullin 3	899	50	2.52E-17	58.84%	12	P:anatomical structure morphogenesis; P:embryonic development; P:protein metabolic process; P:catabolic process; P:cell cycle; P:cellular component organization; P:cell differentiation; P:regulation of biological process; F:protein binding; C:nucleus; C:intracellular; C:protein complex		IPR001373; G3DSA:1.20.1310.10 (GENE3D), PTHR11932 (PANTHER), PTHR11932:SF23 (PANTHER)		2.583398259	0.000884399	SF	Round 1
1196	6768	cg12367 cg12367-pa	818	1	3.06E-64	81.00%	0			SignalP-NN(euk) (SIGNALP), tmhmm (TMHMM)		2.097400792	0.007826424	SF
1197	6800	isoform d	806	32	1.54E-87	47.44%	1	P:protein modification process		seg (SEG)		2.338164541	0.001292044	SF	Round 1
1198	6828	PREDICTED: hypothetical protein [Acyrthosiphon pisum]	885	2	2.91E-42	84.50%	0			no IPS match		2.099566788	0.000253949	SF
1199	6928	hypothetical protein LOC100168418 [Acyrthosiphon pisum]	858	1	3.94E-65	100.00%	0			no IPS match		2.28471796	0.007717049	SF
1200	6972	cell division cycle 2	860	50	1.17E-117	81.88%	22	C:nucleoplasm; P:biological_process; P:cell cycle; F:protein binding; P:response to stress; F:protein kinase activity; C:cytosol; P:regulation of biological process; P:cell death; P:reproduction; P:cell differentiation; P:cell proliferation; P:anatomical structure morphogenesis; P:protein modification process; C:cell; C:cytoskeleton; C:protein complex; P:protein metabolic process; P:catabolic pro…	EC:2.7.11.22; EC:2.7.11.23	IPR000719; IPR002290; IPR008271; IPR011009; IPR017441; IPR017442; IPR020635; G3DSA:1.10.510.10 (GENE3D), G3DSA:3.30.200.20 (GENE3D), PTHR24056 (PANTHER), seg (SEG)		2.127860254	0.000975547	SF	Round 1
1201	70	---NA---	1493	0			0			seg (SEG)		2.638082204	0.000347154	SF
1202	70											3.227770622	0.004465789	SF
1203	7011	zinc finger	623	50	2.74E-62	70.02%	1	F:protein binding		IPR006652; IPR015916; PR00501 (PRINTS), PTHR24412 (PANTHER), seg (SEG)		3.417836676	0.001195715	SF	InterProScan
1204	7021	---NA---	281	0			0			seg (SEG), SignalP-NN(euk) (SIGNALP)		2.044636823	0.002509667	SF
1205	7030	vprbp protein	640	50	7.35E-90	54.68%	2	C:intracellular; F:protein binding		IPR006594; PTHR13129 (PANTHER), PTHR13129:SF4 (PANTHER), seg (SEG)		2.069579665	0.000416629	SF	Round 1
1206	7035	z4 cg7752-pa	589	27	1.66E-47	61.56%	5	P:cell cycle; P:organelle organization; F:binding; C:nucleus; C:chromosome		coil (COIL), PTHR24400 (PANTHER), PTHR24400:SF467 (PANTHER)		2.174007432	0.000478717	SF	Round 1
1207	7076	zinc finger protein 660	625	50	1.69E-43	65.12%	3	C:intracellular; F:binding; F:nucleic acid binding		IPR007087; IPR013087; IPR015880; PTHR24377 (PANTHER), PTHR24377:SF381 (PANTHER), SSF57667 (SUPERFAMILY)		2.360201473	0.001518409	SF	Round 1
1208	708											3.611653634	0.000192187	SF
1209	709	sumo1 sentrin specific peptidase 1	1608	50	0	57.92%	6	C:cytoplasm; F:peptidase activity; P:protein modification process; C:nucleus; P:protein metabolic process; P:catabolic process		IPR003653; PTHR12606 (PANTHER), SSF54001 (SUPERFAMILY)		2.022355899	0.000883907	SF	Round 1
1210	7100	---NA---	656	0			0			no IPS match		2.799566917	0.005035219	SF
1211	7160	eukaryotic translation initiation factor 3 subunit	626	50	9.96E-36	77.98%	3	C:cytoplasm; C:protein complex; P:translation		PTHR12601 (PANTHER), PTHR12601:SF8 (PANTHER)		2.361647539	0.00103061	SF	Round 1
1212	7169	adp-ribosylation factor-like protein 4a	633	50	9.43E-66	84.72%	6	C:nucleolus; F:nucleotide binding; F:protein binding; P:cell differentiation; F:hydrolase activity; P:signal transduction	EC:3.6.5.1; EC:3.6.5.2; EC:3.6.5.3; EC:3.6.5.4	IPR006688; IPR006689; G3DSA:3.40.50.300 (GENE3D), PTHR11711:SF28 (PANTHER), SSF52540 (SUPERFAMILY)		2.027183365	0.000741471	SF	Round 1
1213	7242	---NA---	687	0			0			SignalP-NN(euk) (SIGNALP)		2.525519287	0.003494715	SF
1214	7252	hypothetical protein EAG_03283 [Camponotus floridanus]	671	1	1.65E-05	53.00%	0			no IPS match		2.022196951	0.024087975	SF
1215	7263	ste20-like serine threonine-protein kinase	651	50	3.88E-49	70.42%	8	P:biological_process; P:regulation of biological process; P:protein modification process; P:cell proliferation; F:protein kinase activity; F:signal transducer activity; P:signal transduction; P:cellular amino acid and derivative metabolic process		seg (SEG), SignalP-NN(euk) (SIGNALP), tmhmm (TMHMM)		2.349563101	0.00162239	SF	Round 1
1216	7335	methenyltetrahydrofolate synthetase domain containing	490	50	5.08E-71	62.54%	1	F:binding		coil (COIL), PTHR13017 (PANTHER), seg (SEG)		3.532414215	0.000279131	SF	Round 2
1217	7371	PREDICTED: similar to AGAP005411-PA [Acyrthosiphon pisum]	466	1	3.97E-15	100.00%	0			no IPS match		2.487640188	0.000310842	SF
1218	7382	---NA---	274	0			0			no IPS match		2.253763268	0.000519657	SF
1219	7411	ras gtpase-activating-like protein iqgap1	474	50	1.05E-84	66.32%	9	C:cell; F:enzyme regulator activity; F:protein binding; F:actin binding; C:cytoskeleton; C:nucleus; P:signal transduction; C:protein complex; C:mitochondrion		IPR001936; IPR008936; coil (COIL), PTHR14149 (PANTHER), PTHR14149:SF4 (PANTHER)		2.406577693	0.000819415	SF	Round 1
1220	7432	---NA---	252	0			0			no IPS match		2.430545886	0.002607132	SF
1221	7435	---NA---	324	0			0			no IPS match		2.450188495	0.015699949	SF
1222	7440	---NA---	632	0			0			seg (SEG)		2.627458844	0.001610085	SF
1223	7441	PREDICTED: similar to ENSANGP00000012576 [Nasonia vitripennis]	677	1	4.84E-05	50.00%	0			SignalP-NN(euk) (SIGNALP)		2.148474546	0.002546287	SF
1224	7449	---NA---	590	0			0			no IPS match		2.701039459	0.000412343	SF
1225	7457	ant1_oncvo ame: full=major antigen ame: full=myosin-like antigen	628	1	4.13E-05	52.00%	0			coil (COIL), seg (SEG)		2.648185465	0.003376478	SF
1226	7493	u7 small nuclear rna associated	574	50	1.81E-56	57.88%	5	P:cell cycle; F:RNA binding; C:nucleus; C:nucleoplasm; F:protein binding		IPR001163; G3DSA:2.30.30.100 (GENE3D), PTHR21196 (PANTHER)		2.90970283	0.000424443	SF	Round 1
1227	7500	---NA---	351	0			0			seg (SEG)		2.043183794	0.00194445	SF
1228	7524	PREDICTED: hypothetical protein [Acyrthosiphon pisum]	583	1	7.74E-42	71.00%	0			seg (SEG)		2.366507582	0.002644346	SF
1229	7533	lem domain containing 3	583	50	6.80E-30	65.70%	17	C:integral to nuclear inner membrane; C:integral to membrane; P:mRNA processing; C:nuclear inner membrane; C:membrane; C:nuclear envelope; C:nucleus; F:DNA binding; F:nucleic acid binding; F:nucleotide binding; F:RNA binding; C:nuclear membrane; C:membrane fraction; F:protein binding; P:negative regulation of activin receptor signaling pathway; P:negative regulation of BMP signaling pathway; P:ne…		no IPS match		2.656588464	0.000483597	SF
1230	7557	---NA---	305	0			0			SignalP-NN(euk) (SIGNALP)		2.055048256	0.000416629	SF
1231	7573	---NA---	494	0			0			seg (SEG)		3.245234054	0.001182144	SF
1232	7576	zinc finger ccch-type containing 14	530	1	2.87E-65	83.00%	0			seg (SEG), SignalP-NN(euk) (SIGNALP), tmhmm (TMHMM)		2.073102965	0.003003211	SF
1233	7584	---NA---	484	0			0			seg (SEG)		3.836584299	0.003456049	SF
1234	7612	cg4452 cg4452-pa	567	1	2.24E-11	100.00%	0			seg (SEG), tmhmm (TMHMM)		2.583219385	0.001367559	SF
1235	7622	gag protein	576	50	1.21E-15	57.16%	2	F:nucleic acid binding; F:zinc ion binding		seg (SEG)		2.624780532	0.003729338	SF
1236	7667	---NA---	536	0			0			no IPS match		2.111722406	0.011370633	SF
1237	7719	cationic amino acid transporter	582	1	3.40E-05	88.00%	0			no IPS match		2.06513611	0.001092356	SF
1238	7768	mex-3 homolog b	571	1	2.43E-21	90.00%	0			no IPS match		2.661462184	0.001145191	SF
1239	7782	methylenetetrahydrofolate dehydrogenase (nadp+ dependent) 1-like	520	50	1.74E-80	75.44%	7	P:metabolic process; P:primary metabolic process; C:mitochondrion; F:catalytic activity; F:nucleotide binding; F:protein binding; P:biosynthetic process	EC:6.3.4.3	IPR000559; G3DSA:3.40.50.300 (GENE3D), PTHR10025 (PANTHER)		2.09875719	0.004086372	SF	Round 1
1240	7801	tudor domain containing protein	639	2	8.75E-67	85.50%	0			IPR008191; G3DSA:2.30.30.140 (GENE3D)		2.195118006	0.000858541	SF
1241	7838	ribonuclease h1	652	50	1.00E-90	64.70%	11	P:nucleobase, nucleoside, nucleotide and nucleic acid metabolic process; P:catabolic process; F:nuclease activity; F:RNA binding; P:DNA metabolic process; P:mitochondrion organization; P:biosynthetic process; C:nucleus; C:mitochondrion; F:protein binding; P:regulation of biological process	EC:3.1.26.4	seg (SEG), tmhmm (TMHMM)		2.283303416	0.002940755	SF	Round 1
1242	786	---NA---	566	0			0			seg (SEG), SignalP-NN(euk) (SIGNALP), tmhmm (TMHMM)		2.518870532	0.00292999	SF
1243	7866	---NA---	405	0			0			no IPS match		2.745482842	0.000351896	SF
1244	7890	kh domain-containing protein	576	50	6.67E-99	51.58%	11	P:multicellular organismal development; P:regulation of biological process; P:biological_process; F:protein binding; C:mitochondrion; F:nucleic acid binding; C:cell; F:cytoskeletal protein binding; ; C:cytoskeleton; C:protein complex		IPR002999; IPR008191; IPR018351; G3DSA:2.30.30.140 (GENE3D), PTHR22948 (PANTHER), SSF63748 (SUPERFAMILY)		2.489250138	0.00139127	SF	Round 1
1245	7893	PREDICTED: hypothetical protein [Acyrthosiphon pisum]	649	1	1.88E-96	92.00%	0			seg (SEG)		2.494981038	0.000237429	SF
1246	790	trk-fused gene	1072	50	3.36E-126	57.66%	6	F:protein binding; P:signal transduction; F:receptor activity; F:protein kinase activity; P:protein modification process; C:plasma membrane	EC:2.7.10.1	IPR000270; IPR011525; G3DSA:3.10.20.240 (GENE3D), PTHR15335 (PANTHER), PTHR15335:SF2 (PANTHER), seg (SEG)		2.341907808	0.002437204	SF	Round 1
1247	7900	small subunit processome component 20 homolog	693	50	1.45E-116	61.06%	4	P:nucleobase, nucleoside, nucleotide and nucleic acid metabolic process; C:nucleolus; F:protein binding; C:intracellular		IPR011989; PTHR17695 (PANTHER), PTHR17695:SF11 (PANTHER)		2.11304157	0.000502404	SF	Round 1
1248	7936	carbamoyl-phosphate synthetase aspartate and dihydroorotase	674	50	4.63E-117	84.48%	35	P:cell death; P:DNA metabolic process; P:organelle organization; P:catabolic process; P:response to endogenous stimulus; C:nucleoplasm; P:cellular amino acid and derivative metabolic process; F:binding; F:transferase activity; P:protein modification process; P:anatomical structure morphogenesis; P:multicellular organismal development; C:cytoskeleton; P:biological_process; F:protein kinase activit…	EC:2.1.3.2; EC:2.4.2.11; EC:3.5.2.3; EC:6.3.5.5	IPR002082; IPR006130; IPR006131; IPR006132; G3DSA:3.40.50.1370 (GENE3D), PTHR11405 (PANTHER), PTHR11405:SF3 (PANTHER)		2.398739288	0.001773698	SF	Round 1
1249	795	myb- swirm and mpn domains 1	757	1	3.32E-83	97.00%	1	F:protein binding		IPR007526; IPR011991; seg (SEG)		2.147027576	0.000883907	SF	InterProScan
1250	795											2.191492836	0.001359291	SF
1251	7952	PREDICTED: hypothetical protein [Acyrthosiphon pisum]	625	2	9.84E-76	98.50%	0			seg (SEG)		2.490024452	0.005179417	SF
1252	797	isoform b	1114	50	5.49E-151	66.82%	2	; P:biological_process		IPR002589; PTHR12521 (PANTHER), SSF52949 (SUPERFAMILY)		2.027880825	0.036320117	SF
1253	7984	ring finger protein 8	676	50	1.21E-72	51.30%	9	P:response to stress; P:DNA metabolic process; F:protein binding; P:organelle organization; P:protein modification process; C:organelle; C:intracellular; F:catalytic activity; F:binding	EC:6.3.2.19	IPR001841; IPR013083; IPR017907; IPR018957; coil (COIL), PTHR15067 (PANTHER), PTHR15067:SF1 (PANTHER)		2.35447998	0.000237429	SF	Round 1
1254	8021											3.295497894	0.003311657	SF
1255	8026	transcription factor 20	593	50	8.69E-72	59.34%	7	P:regulation of biological process; P:transcription; F:DNA binding; F:protein binding; F:transcription factor activity; C:nucleoplasm; C:protein complex		SignalP-NN(euk) (SIGNALP), tmhmm (TMHMM)		2.021299363	0.002157883	SF	Round 1
1256	8070	protein	630	50	3.16E-28	64.04%	2	P:transcription termination; F:transcription termination factor activity		seg (SEG)		2.600818457	0.001023461	SF
1257	808	h aca ribonucleoprotein complex subunit 3	504	50	7.75E-19	76.04%	7	P:regulation of biological process; P:growth; P:embryonic development; C:intracellular; C:plastid; F:protein binding; P:nucleobase, nucleoside, nucleotide and nucleic acid metabolic process		IPR007264		2.056399253	0.004181092	SF	Round 1
1258	808											2.117018555	0.005774086	SF
1259	8097	cyclin-dependent kinase 2	653	50	3.50E-58	72.62%	22	P:regulation of biological process; P:cell cycle; C:chromosome; P:protein modification process; P:signal transduction; P:transcription; P:response to abiotic stimulus; P:DNA metabolic process; P:biosynthetic process; P:response to endogenous stimulus; F:protein kinase activity; C:cell; C:cytosol; C:nucleoplasm; C:protein complex; P:cell proliferation; F:protein binding; P:biological_process; P:io…	EC:2.7.11.22	IPR000719; IPR017442; G3DSA:1.10.510.10 (GENE3D), PTHR24056 (PANTHER), tmhmm (TMHMM)		3.529325535	0.000111664	SF	Round 1
1260	8099	---NA---	582	0			0			seg (SEG)		2.677689521	0.015570187	SF
1261	8126	limkain b1	658	25	6.03E-106	51.56%	7	C:peroxisome; F:RNA binding; F:nucleic acid binding; ; F:nucleotide binding; P:biological_process;		PTHR14379 (PANTHER), PTHR14379:SF4 (PANTHER)		2.22820471	0.013211946	SF
1262	8134	---NA---	656	0			0			no IPS match		2.270177765	0.012548736	SF
1263	8152	nad(+) adp-ribosyltransferase-3-like protein	678	1	3.71E-37	97.00%	0			seg (SEG)		3.866049791	0.000192187	SF
1264	817	cutinase negative acting protein	1312	50	2.49E-07	42.22%	26	F:triglyceride lipase activity; P:mismatch repair; P:RNA metabolic process; P:chitin metabolic process; C:cell surface; F:hydrolase activity; F:nucleic acid binding; ; F:ATP binding; C:membrane; F:chitin binding; P:cell communication; C:cell wall; F:peptidase activity; F:calcium ion binding; P:biological_process; F:nucleotide binding; F:mismatched DNA binding; F:binding; P:signal transduction; F:…		seg (SEG), SignalP-NN(euk) (SIGNALP), tmhmm (TMHMM)		2.088088564	0.008462471	SF
1265	817											2.14087286	0.003115225	SF
1266	8270	structural maintenance of chromosomes protein 6	579	50	1.81E-86	51.96%	1	C:intracellular		PTHR19306 (PANTHER), PTHR19306:SF2 (PANTHER)		2.056071216	0.001647924	SF	Round 1
1267	8287	chromosome 11 open reading frame 73	588	50	1.04E-49	77.74%	2	P:multicellular organismal development; P:organelle organization		IPR008493; SignalP-NN(euk) (SIGNALP)		2.204308567	0.00231008	SF	Round 1
1268	8296	gualynate kinase-1	545	50	1.30E-87	73.00%	3	F:kinase activity; P:nucleobase, nucleoside, nucleotide and nucleic acid metabolic process; F:protein binding	EC:2.7.4.8	IPR008144; IPR008145; G3DSA:3.30.63.10 (GENE3D), G3DSA:3.40.50.300 (GENE3D), PTHR23117 (PANTHER)		2.885974648	0.000292624	SF	Round 1
1269	8402	chromosome transmission fidelity protein 18 homolog	634	50	3.78E-107	57.88%	11	P:primary metabolic process; P:cell proliferation; C:nucleus; F:DNA binding; F:hydrolase activity; F:nucleotide binding; C:chromosome; C:protein complex; P:DNA metabolic process; P:biosynthetic process; C:intracellular		IPR013725; PTHR23389 (PANTHER)		2.173849494	0.004296996	SF	Round 1
1270	8403	dna replication complex gins protein psf2	602	50	3.11E-97	71.56%	12	F:hydrolase activity; C:nuclear chromosome; C:protein complex; P:regulation of biological process; P:cell cycle; P:DNA metabolic process; P:biosynthetic process; F:protein binding; F:transcription regulator activity; C:nucleoplasm; C:chromosome; P:transcription		IPR007257; IPR021151; seg (SEG)		3.166006365	0.000205946	SF	Round 1
1271	8453	solute carrier family 25 (mitochondrial brain) member 14	617	50	2.11E-67	75.00%	6	P:metabolic process; P:regulation of biological process; P:generation of precursor metabolites and energy; C:plasma membrane; C:mitochondrion; P:transport		IPR018108; IPR023395; PTHR24089 (PANTHER), PTHR24089:SF26 (PANTHER), PS51257 (PROFILE), seg (SEG)		2.225732103	0.001852803	SF	Round 1
1272	8491											3.115705854	0.001601101	SF
1273	8502	---NA---	569	0			0			coil (COIL), seg (SEG)		2.068575043	0.00639427	SF
1274	8505	nuclear pore complex protein nup107	622	50	4.08E-74	54.64%	5	C:nuclear envelope; C:protein complex; C:chromosome; P:transport; P:biological_process		SignalP-NN(euk) (SIGNALP), tmhmm (TMHMM)		2.387340378	0.000416629	SF	Round 1
1275	8533	poly	523	50	3.75E-38	73.32%	26	P:response to stress; P:response to abiotic stimulus; P:organelle organization; P:response to endogenous stimulus; P:regulation of biological process; P:biosynthetic process; P:response to biotic stimulus; P:transcription; P:nucleobase, nucleoside, nucleotide and nucleic acid metabolic process; C:nuclear chromosome; F:protein binding; P:anatomical structure morphogenesis; P:growth; C:nucleolus; P…	EC:2.4.2.30	IPR001510; PTHR15447 (PANTHER), SSF57716 (SUPERFAMILY)		2.254902566	0.000609344	SF	Round 1
1276	8593	glycerol-3-phosphate acyltransferase	629	4	3.11E-69	65.75%	0			seg (SEG)		2.951476316	0.000233514	SF
1277	8636	---NA---	612	0			0			seg (SEG), SignalP-NN(euk) (SIGNALP), tmhmm (TMHMM)		2.42080292	0.000490575	SF
1278	8639	---NA---	676	0			0			SignalP-NN(euk) (SIGNALP)		2.295238107	0.010835792	SF
1279	8670	---NA---	630	0			0			no IPS match		3.42296785	0.000205946	SF
1280	8750	---NA---	675	0			0			seg (SEG), SignalP-NN(euk) (SIGNALP), tmhmm (TMHMM)		2.203979634	0.019908691	SF
1281	8758	---NA---	636	0			0			SignalP-NN(euk) (SIGNALP)		2.542949352	0.000192187	SF
1282	8767	zinc mynd domain containing 11	687	50	1.19E-54	83.78%	4	P:regulation of biological process; P:transcription; P:cell proliferation; C:nucleus		seg (SEG), SignalP-NN(euk) (SIGNALP), tmhmm (TMHMM)		2.257887637	0.000350253	SF	Round 1
1283	8782	viral a-type inclusion protein	647	6	1.27E-04	48.17%	9	F:sequence-specific DNA binding; F:transcription factor activity; C:nucleus; F:nucleic acid binding; F:zinc ion binding; F:protein dimerization activity; P:regulation of transcription, DNA-dependent; C:intracellular; F:binding		no IPS match		2.270929016	0.001818916	SF
1284	8785	zinc finger protein	584	50	2.12E-105	50.48%	3	F:nucleic acid binding; C:intracellular; F:binding		IPR007087; IPR013087; IPR015880; PTHR11389 (PANTHER), SSF57667 (SUPERFAMILY)		2.330171094	0.00321192	SF	Round 2
1285	8904	subfamily member 9	537	12	1.54E-16	66.67%	1	F:protein binding		coil (COIL), seg (SEG)		3.998298399	0.000192187	SF	Round 2
1286	8961	---NA---	637	0			0			seg (SEG), SignalP-NN(euk) (SIGNALP), tmhmm (TMHMM)		2.056382799	0.000368102	SF
1287	9003	blooms syndrome dna helicase	643	50	2.25E-70	60.60%	9	P:biological_process; P:DNA metabolic process; F:DNA binding; P:response to stress; P:cell cycle; F:hydrolase activity; C:nucleus; P:biosynthetic process; C:chromosome		IPR002121; IPR004589; PTHR13710:SF14 (PANTHER), seg (SEG)		2.093613609	0.003044436	SF	Round 1
1288	9050	---NA---	597	0			0			no IPS match		2.522278992	0.001659459	SF
1289	9059	e2f transcription factor 2	620	1	2.92E-32	98.00%	0			no IPS match		2.78755895	0.001725377	SF
1290	9089	lymphoid-specific	656	50	8.68E-73	68.68%	10	P:regulation of gene expression, epigenetic; P:organelle organization; P:transcription; P:multicellular organismal development; P:cell proliferation; P:DNA metabolic process; C:chromosome; F:nucleic acid binding; F:hydrolase activity; F:nucleotide binding		IPR001650; G3DSA:3.40.50.300 (GENE3D), PTHR10799 (PANTHER), SSF52540 (SUPERFAMILY)		2.559283002	0.001005319	SF	Round 1
1291	912	farnesyl diphosphate synthase	1903	50	0	78.02%	5	P:reproduction; F:transferase activity; P:biosynthetic process; P:lipid metabolic process; P:secondary metabolic process	EC:2.5.1.10; EC:2.5.1.1	no IPS match		2.697967276	0.000902613	SF	Round 1
1292	912											3.063798527	0.001251938	SF
1293	915	amp dependent ligase	1259	50	1.32E-34	73.74%	3	P:transport; F:transporter activity; C:plasma membrane		no IPS match		2.158763073	0.047250338	SF	Round 1
1294	915											2.287743732	0.012224061	SF
1295	9214	f-box and wd-40 domain protein 11	481	50	1.33E-23	78.76%	5	F:protein binding; P:protein modification process; F:catalytic activity; C:intracellular; C:protein complex	EC:6.3.2.19	IPR001680; IPR015943; IPR017986; IPR019775; IPR019781; IPR019782; PTHR22844 (PANTHER), PTHR22844:SF10 (PANTHER)		2.084154908	0.001532019	SF	Round 1
1296	9233	protein-l-isoaspartate(d-aspartate) o-methyltransferase	554	50	2.91E-21	72.74%	7	P:nucleobase, nucleoside, nucleotide and nucleic acid metabolic process; P:cellular amino acid and derivative metabolic process; F:protein binding; P:protein modification process; F:transferase activity; C:endoplasmic reticulum; P:protein metabolic process	EC:2.1.1.77	IPR000682; G3DSA:3.40.50.150 (GENE3D)		2.902347201	0.001257009	SF	Round 1
1297	9234	riken cdna 6030408c04	588	1	1.68E-15	90.00%	0			no IPS match		2.400775097	0.000219828	SF
1298	9240	guanine nucleotide exchange factor	540	28	9.81E-56	60.46%	7	P:anatomical structure morphogenesis; P:cellular component organization; P:regulation of biological process; F:enzyme regulator activity; C:intracellular; P:signal transduction; P:biological_process		IPR000219; PTHR12673 (PANTHER), PTHR12673:SF7 (PANTHER)		2.80734129	0.001088838	SF	Round 1
1299	9251	---NA---	588	0			0			seg (SEG), SignalP-NN(euk) (SIGNALP)		2.460795243	0.000857448	SF
1300	926	dna replication complex gins protein psf3	977	50	7.34E-29	53.02%	2	P:DNA replication; C:nucleus		IPR010492		2.115027027	0.001097928	SF
1301	9262	protein fam20b	420	10	2.66E-27	59.40%	0			no IPS match		3.183253131	0.000182812	SF
1302	9281	PREDICTED: hypothetical protein [Acyrthosiphon pisum]	590	1	5.05E-12	92.00%	0			no IPS match		2.42344296	0.000376536	SF
1303	9332	1-acyl-sn-glycerol-3-phosphate acyltransferase	643	40	8.09E-36	58.98%	10	F:transferase activity; F:1-acylglycerol-3-phosphate O-acyltransferase activity; C:membrane; F:transcription factor activity; C:nucleus; F:nucleic acid binding; F:zinc ion binding; F:acyltransferase activity; P:phospholipid biosynthetic process; P:metabolic process		PTHR10434 (PANTHER)		2.671633626	0.00370886	SF
1304	94	androgen-induced inhibitor of proliferation-like protein	1700	50	0	65.78%	9	C:chromosome; C:protein complex; P:organelle organization; P:cell cycle; F:protein binding; P:reproduction; P:regulation of biological process; P:cell proliferation; C:nucleus		SignalP-NN(euk) (SIGNALP)		2.316300385	0.000256722	SF	Round 1
1305	9400	PREDICTED: hypothetical protein [Acyrthosiphon pisum]	292	1	1.73E-10	92.00%	0			seg (SEG), SignalP-NN(euk) (SIGNALP), tmhmm (TMHMM)		2.37576488	0.003141501	SF
1306	9404	---NA---	598	0			0			SignalP-NN(euk) (SIGNALP)		2.461061847	0.000687422	SF
1307	9485	myocyte-specific enhancer factor 2d	563	3	4.02E-64	79.33%	0			no IPS match		2.193278927	0.003011335	SF
1308	9551	cg12909 cg12909-pa	492	1	5.85E-27	87.00%	0			seg (SEG)		2.592535862	0.017610031	SF
1309	9621	---NA---	603	0			0			no IPS match		2.383562379	0.003011335	SF
1310	9675	exuperantia 2	589	50	2.29E-89	67.44%	10	C:nucleus; P:reproduction; P:cell differentiation; P:embryonic development; P:anatomical structure morphogenesis; P:regulation of biological process; P:cytoplasm organization; P:nucleobase, nucleoside, nucleotide and nucleic acid metabolic process; C:cytoplasm; P:transport		PTHR12384 (PANTHER), PTHR12384:SF2 (PANTHER)		2.33664931	0.002028464	SF	Round 1
1311	9704	aurora borealis	543	2	8.89E-04	62.00%	0			no IPS match		2.374276176	0.00036061	SF
1312	9712	tosca cg10387-pa	392	1	3.85E-47	86.00%	0			no IPS match		3.234842001	0.001318004	SF
1313	9742	transcription factor dp-1	405	50	3.91E-39	71.76%	12	P:cell cycle; P:regulation of biological process; P:transcription; P:cell death; C:nucleoplasm; C:protein complex; P:multicellular organismal development; F:transcription factor activity; F:protein binding; F:transcription regulator activity; C:nuclear envelope; P:cell proliferation		IPR003316; IPR011991; IPR015648; PTHR12548:SF5 (PANTHER), seg (SEG)		3.722066742	0.000310842	SF	Round 1
1314	9762	ring finger protein 115	431	50	6.84E-60	71.24%	2	F:protein binding; F:binding		IPR001841; IPR013083; IPR018957; PTHR22766 (PANTHER), PTHR22766:SF21 (PANTHER), seg (SEG)		2.649345255	0.00198099	SF	Round 1
1315	983	geranylgeranyl diphosphate synthase 1	1524	50	1.00E-167	80.72%	14	P:cytoskeleton organization; P:cell cycle; F:transferase activity; P:translation; C:ribosome; C:cell; P:reproduction; F:structural molecule activity; P:embryonic development; C:lipid particle; P:biosynthetic process; P:lipid metabolic process; P:secondary metabolic process; P:biological_process	EC:2.5.1.10; EC:3.6.5.3; EC:2.5.1.1; EC:2.5.1.29	IPR000092; IPR008949; IPR017446; PTHR12001:SF5 (PANTHER)		2.177548652	0.000506845	SF	Round 1
1316	983											2.905841841	0.002164658	SF
1317	9832	subfamily member 9	566	50	1.38E-69	70.52%	2	F:protein binding; P:protein metabolic process		IPR001623; IPR003095; IPR018253; PTHR24078 (PANTHER), PTHR24078:SF31 (PANTHER)		2.18463279	0.001158677	SF	InterProScan
1318	9844	geminin cg3183-pa	414	14	2.42E-33	59.00%	3	P:regulation of biological process; P:DNA metabolic process; P:biosynthetic process		IPR022786		2.088883164	0.001606638	SF	InterProScan
1319	DW361696.1	---NA---	308	0			0			SignalP-NN(euk) (SIGNALP)		2.469272164	0.000311968	SF
1320	DW361893.1	---NA---	462	0			0			no IPS match		2.720145797	0.001791022	SF
1321	DW362008.1	---NA---	276	0			0			seg (SEG)		2.393245542	0.000311968	SF
1322	DW362050.1	---NA---	373	0			0			seg (SEG)		2.151474492	0.000965631	SF
1323	DW362068.1	PREDICTED: similar to predicted protein [Acyrthosiphon pisum]	670	1	7.42E-06	50.00%	0			seg (SEG), SignalP-NN(euk) (SIGNALP), tmhmm (TMHMM)		2.926367258	0.00044057	SF
1324	DW362305.1	---NA---	366	0			0			no IPS match		2.204657053	0.009119765	SF
1325	DW362438.1	isoform b	449	20	7.70E-19	48.30%	3	C:box H/ACA snoRNP complex; F:pseudouridine synthase activity; F:snoRNA binding		tmhmm (TMHMM)		2.055386547	0.00194445	SF
