# Supplementary material for: Novel male-biased expression in paralogs of the aphid slimfast nutrient amino acid transporter expansion
Source: BMC Evol Biol. 2011 Sep 14;11:253. doi: 10.1186/1471-2148-11-253 (PMC3231810; doi:10.1186/1471-2148-11-253)
Supplement: Additional file 3 — BLAST, mapping, and annotation results for male-enriched genes in microarray. Table containing full BLAST, mapping and annotation results from Blast2GO for male-enriched genes identified in microarray. Includes data on fold-change, false discovery rate, and female morph comparisons. All male-enriched genes are listed, including those that were not successfully annotated in Blast2GO. See "Annotation" column for information on which genes were successfully annotated. GO terms are grouped by category: C = Cellular component, F = Molecular function, P = Biological process. [file 1471-2148-11-253-S3.CSV]

Row	Contig	Seq. Description	Seg. Length	# Hits	Min. eValue	Mean similarity	# Gos	Gos	Ezyme codes	InterProScan	Log 2 Fold Change	FDR	Compared to	Annotation
1	19	ubiquinone biosynthesis monooxygenase coq6	1909	50	0	54.24%	4	F:catalytic activity; P:metabolic process; P:biosynthetic process; F:nucleotide binding		IPR002938; IPR003042; IPR010971; IPR018168; G3DSA:3.50.50.60 (GENE3D), PTHR13789 (PANTHER), PTHR13789:SF5 (PANTHER), seg (SEG), tmhmm (TMHMM)	2.027681081	0.002531263	AF-L	InterProScan
2	19										2.55100642	0.000845656	AF-S
3	19										2.399037586	0.001681385	AF-S
4	19										2.032305895	0.002603192	SF
5	85	---NA---	764	0			0			seg (SEG), tmhmm (TMHMM)	2.469604327	0.003640732	AF-L
6	85										2.385991211	0.00274515	AF-S
7	85										2.097314301	0.007436957	SF
8	103	ACYPI38480 [Acyrthosiphon pisum]	1241	1	8.38E-42	79.00%	0			seg (SEG), SignalP-NN(euk) (SIGNALP)	4.416205921	0.002580345	AF-L
9	103										2.878868797	0.008693774	AF-S
10	103										3.596854051	0.006452109	SF
11	174	neuroendocrine convertase 1	1181	5	3.52E-51	60.80%	5	P:proteolysis; F:serine-type endopeptidase activity; F:serine-type peptidase activity; F:hydrolase activity; F:peptidase activity		seg (SEG)	2.697985029	0.003983762	AF-L
12	174										2.454563476	0.01048834	AF-L
13	174										2.597575189	0.003041143	AF-S
14	174										2.327716882	0.008843957	AF-S
15	174										3.326424703	0.001829372	SF
16	174										3.029677966	0.005405889	SF
17	322	limulus clotting factor c	907	50	8.40E-69	58.42%	4	F:peptidase activity; P:protein metabolic process; P:catabolic process; F:protein binding		IPR001254; IPR002172; IPR009003; IPR023415; G3DSA:2.40.10.10 (GENE3D), PTHR24265 (PANTHER), SignalP-NN(euk) (SIGNALP), tmhmm (TMHMM)	2.758820196	0.015679829	AF-L	Round 1
18	322										2.77286989	0.010788945	AF-S
19	322										2.60000329	0.024099657	SF
20	355	hypothetical protein LOC100166851 [Acyrthosiphon pisum]	1181	1	5.16E-70	92.00%	0			coil (COIL), G3DSA:3.30.70.850 (GENE3D), seg (SEG), SignalP-NN(euk) (SIGNALP), tmhmm (TMHMM)	2.054168676	0.000761967	AF-L
21	355										2.361841915	0.012402109	AF-S
22	355										2.117551595	0.000481804	SF
23	391	pheromone binding protein	691	50	2.48E-76	57.22%	2	P:transport; F:binding		IPR006170; IPR006625; IPR023316	3.884205062	0.006662534	AF-L	Round 2
24	391										3.047541114	0.01410208	AF-L
25	391										3.111693267	0.010700129	AF-S
26	391										2.956921083	0.011000897	AF-S
27	391										3.423214731	0.012917825	SF
28	391										2.905525752	0.020595769	SF
29	426	opacity protein	1222	50	3.70E-135	42.94%	2	C:cell; F:hydrolase activity		SignalP-NN(euk) (SIGNALP), tmhmm (TMHMM)	3.234349492	0.001322102	AF-L	Round 1
30	426										2.725662447	0.002516935	AF-L
31	426										2.624366339	0.00143899	AF-S
32	426										2.582499068	0.001800241	AF-S
33	426										3.381802022	0.000857448	SF
34	426										2.756526978	0.002201818	SF
35	431	serine protease	867	50	3.37E-96	66.48%	3	P:protein metabolic process; P:catabolic process; F:peptidase activity		IPR008758; G3DSA:3.40.50.1820 (GENE3D), PTHR11010:SF4 (PANTHER), SignalP-NN(euk) (SIGNALP), tmhmm (TMHMM)	5.03568131	0.001786383	AF-L	Round 2
36	431										3.096384025	0.004412177	AF-L
37	431										4.872682639	0.001561261	AF-S
38	431										3.797210599	0.001963601	AF-S
39	431										4.995616776	0.001881401	SF
40	431										3.304088859	0.004138194	SF
41	486	---NA---	760	0			0			SignalP-NN(euk) (SIGNALP)	2.641170287	0.000860958	AF-L
42	486										2.155859467	0.007262682	AF-L
43	486										2.71117047	0.000585126	AF-S
44	486										2.210161073	0.003871083	AF-S
45	486										2.96174746	0.000487503	SF
46	486										2.383874088	0.005009543	SF
47	493	protein takeout	2064	50	2.53E-135	56.24%	0			tmhmm (TMHMM)	3.456870074	0.003515366	AF-L
48	493										2.748925726	0.024995177	AF-L
49	493										4.371523262	0.001157044	AF-S
50	493										4.074128729	0.003997599	AF-S
51	493										3.982437403	0.002157883	SF
52	493										3.292051371	0.015935875	SF
53	533	PREDICTED: hypothetical protein [Acyrthosiphon pisum]	1007	1	2.99E-09	42.00%	0			no IPS match	4.744645646	0.002646451	AF-L
54	533										3.357605344	0.006098564	AF-L
55	533										5.702354532	0.001014961	AF-S
56	533										4.48834905	0.001506687	AF-S
57	533										3.877116011	0.006417069	SF
58	533										3.167187293	0.008906412	SF
59	555	cg4090 cg4090-pa	822	5	3.15E-16	50.80%	2	F:peptidase inhibitor activity; C:extracellular region		SignalP-NN(euk) (SIGNALP), tmhmm (TMHMM)	2.446220148	0.002646451	AF-L
60	555										2.413214832	0.010366088	AF-L
61	555										2.787831071	0.004124998	AF-S
62	555										2.603912123	0.001511511	AF-S
63	555										3.056640717	0.004859035	SF
64	555										2.489114301	0.002652941	SF
65	670	carbonic anhydrase	1173	50	1.16E-114	51.00%	6	P:transport; P:biological_process; C:cytoplasm; F:binding; P:response to abiotic stimulus; P:response to stress		no IPS match	2.914506658	0.000761967	AF-L	Round 1
66	670										2.625947159	0.002137119	AF-L
67	670										2.922184464	0.001039407	AF-S
68	670										2.589005314	0.000819834	AF-S
69	670										3.183773316	0.001032718	SF
70	670										3.161290251	0.000487276	SF
71	845	PREDICTED: hypothetical protein [Acyrthosiphon pisum]	730	2	3.09E-51	71.00%	0			seg (SEG)	3.538592159	0.000653829	AF-L
72	845										2.3236758	0.001777927	AF-S
73	845										3.68453301	0.000478717	SF
74	892	alpha-tocopherol transfer	1392	50	1.92E-162	59.72%	3	F:transporter activity; C:intracellular; P:transport		IPR001071; IPR001251; PTHR10174 (PANTHER), PTHR10174:SF35 (PANTHER)	4.45004548	0.000294086	AF-L	InterProScan
75	892										3.281249053	0.000892022	AF-L
76	892										3.337933192	0.000299125	AF-S
77	892										2.791096967	0.000781964	AF-S
78	892										3.575168863	0.000192187	SF
79	892										2.856795466	0.000975547	SF
80	955	glucose dehydrogenase	842	50	2.07E-71	64.16%	3	P:alcohol metabolic process; F:oxidoreductase activity, acting on CH-OH group of donors; F:FAD binding		no IPS match	3.113273459	0.002580345	AF-L
81	955										2.287868949	0.012848453	AF-L
82	955										2.61079639	0.003340077	AF-S
83	955										2.310496227	0.008482962	AF-S
84	955										3.125101682	0.002686841	SF
85	955										2.585147925	0.009389758	SF
86	1046	---NA---	480	0			0			seg (SEG), SignalP-NN(euk) (SIGNALP), tmhmm (TMHMM)	2.873681325	0.002679231	AF-L
87	1046										2.517142997	0.007124619	AF-L
88	1046										3.061123234	0.001528777	AF-S
89	1046										3.050661612	0.002433589	AF-S
90	1046										3.168738393	0.001923015	SF
91	1046										2.918321914	0.004616778	SF
92	1055	peroxidase	1204	50	1.79E-142	61.74%	5	F:antioxidant activity; F:catalytic activity; P:response to stress; F:binding; P:metabolic process		IPR002007; PTHR11475 (PANTHER)	2.957277825	0.002875337	AF-L	InterProScan
93	1055										2.530406772	0.015279928	AF-L
94	1055										2.997822328	0.001878703	AF-S
95	1055										2.591690065	0.00973134	AF-S
96	1055										2.889200192	0.003390579	SF
97	1055										2.874805025	0.011315298	SF
98	1099	fatty acid partial	1271	9	5.68E-126	67.11%	0			G3DSA:3.40.50.1820 (GENE3D), seg (SEG)	2.313646997	0.004962488	AF-L
99	1099										2.160187171	0.010350554	AF-L
100	1099										2.191939298	0.004099693	AF-S
101	1099										2.859352245	0.002374274	SF
102	1099										2.366179373	0.008594474	SF
103	1167	---NA---	819	0			0			SignalP-NN(euk) (SIGNALP), tmhmm (TMHMM)	2.691864735	0.005953305	AF-L
104	1167										2.263772204	0.004733459	AF-L
105	1167										2.364277967	0.006668763	AF-S
106	1167										2.357675792	0.002951569	AF-S
107	1167										2.893759764	0.005156613	SF
108	1167										2.581344686	0.003209282	SF
109	1253	platelet-activating factor acetylhydrolase	1290	50	0	52.72%	1	P:lipid metabolic process		no IPS match	2.99928149	0.00131093	AF-L	Round 1
110	1253										2.014405031	0.002712314	AF-S
111	1253										2.871117548	0.001144885	SF
112	1253										2.436676787	0.002723285	SF
113	1306	PREDICTED: hypothetical protein [Acyrthosiphon pisum]	1392	1	1.19E-87	67.00%	0			no IPS match	3.935041098	0.000410406	AF-L
114	1306										3.887686761	0.001299312	AF-L
115	1306										4.844655086	0.000255942	AF-S
116	1306										4.133305474	0.000767807	AF-S
117	1306										2.552036248	0.001117711	SF
118	1306										2.472140828	0.0068848	SF
119	1348	hypothetical protein LOC100160301 [Acyrthosiphon pisum]	996	1	1.55E-106	90.00%	0			SignalP-NN(euk) (SIGNALP)	2.390190113	0.015439098	AF-L
120	1348										2.529357937	0.008648814	AF-S
121	1348										2.186554504	0.012584857	AF-S
122	1348										2.832792269	0.00959301	SF
123	1348										2.50288816	0.013211946	SF
124	1435	---NA---	760	0			0			SignalP-NN(euk) (SIGNALP), tmhmm (TMHMM)	2.425060681	0.012132842	AF-L
125	1435										2.810179119	0.004740296	AF-S
126	1435										2.577774274	0.019676144	AF-S
127	1435										2.449909012	0.014102645	SF
128	1444	PREDICTED: hypothetical protein [Acyrthosiphon pisum]	900	1	3.78E-13	47.00%	0			SignalP-NN(euk) (SIGNALP), tmhmm (TMHMM)	3.802198126	0.004630205	AF-L
129	1444										3.272525457	0.026122233	AF-L
130	1444										4.724457936	0.008766054	AF-S
131	1444										4.467747458	0.001756393	AF-S
132	1444										3.396498398	0.033991738	SF
133	1444										2.843042223	0.016551771	SF
134	1492	slimfast cg11128-pc	1528	50	7.20E-174	66.44%	7	P:lipid metabolic process; F:transporter activity; P:signal transduction; C:plasma membrane; P:transport; P:growth; P:ion transport		IPR002293; IPR004841; IPR015606; seg (SEG), SignalP-NN(euk) (SIGNALP), tmhmm (TMHMM)	3.879663887	0.002153091	AF-L	Round 1
135	1492										3.084455028	0.002088206	AF-L
136	1492										3.2476417	0.002777368	AF-S
137	1492										2.626134777	0.001825397	AF-S
138	1492										4.492798677	0.001220733	SF
139	1492										3.655310602	0.000872939	SF
140	1728	---NA---	941	0			0			seg (SEG), SignalP-NN(euk) (SIGNALP), tmhmm (TMHMM)	2.082456933	0.009025186	AF-L
141	1728										2.445549869	0.003377464	AF-S
142	1728										2.319206008	0.003270952	AF-S
143	1728										2.918714458	0.002761372	SF
144	1728										2.822171472	0.002443647	SF
145	1749	---NA---	657	0			0			no IPS match	2.175836877	0.015068576	AF-L
146	1749										3.339167813	0.002433589	AF-S
147	1749										2.987089619	0.003812166	AF-S
148	1749										2.824088243	0.006711783	SF
149	1749										2.511593241	0.012776622	SF
150	1856	pyruvate dehydrogenase	860	50	5.79E-117	82.54%	14	F:catalytic activity; P:regulation of biological process; P:growth; P:embryonic development; P:transport; P:cellular component organization; P:reproduction; P:biosynthetic process; P:carbohydrate metabolic process; P:generation of precursor metabolites and energy; P:catabolic process; P:cellular amino acid and derivative metabolic process; C:cytoplasm; C:protein complex	EC:1.2.4.1	IPR001017; G3DSA:3.40.50.970 (GENE3D), PTHR11516 (PANTHER), PTHR11516:SF3 (PANTHER), seg (SEG), SSF52518 (SUPERFAMILY)	2.258097403	0.009241905	AF-L	Round 1
151	1856										2.205502388	0.006959132	AF-S
152	1856										2.493891549	0.007363712	SF
153	1856										2.003812088	0.017217797	SF
154	1872	---NA---	809	0			0			seg (SEG), SignalP-NN(euk) (SIGNALP)	2.040216014	0.026601051	AF-L
155	1872										2.714107525	0.006427424	AF-S
156	1872										2.49336639	0.015578541	AF-S
157	1872										2.208164381	0.024948872	SF
158	1998	---NA---	1183	0			0			seg (SEG)	2.682873682	0.009414406	AF-L
159	1998										2.892519017	0.004909325	AF-S
160	1998										3.323340514	0.004859035	SF
161	2064	serine protease	1335	50	2.70E-158	56.56%	4	P:multicellular organismal development; F:peptidase activity; P:protein metabolic process; P:catabolic process		IPR001254; IPR001314; IPR009003; IPR018114; G3DSA:2.40.10.10 (GENE3D), PTHR24260 (PANTHER), PTHR24260:SF174 (PANTHER), SignalP-NN(euk) (SIGNALP), tmhmm (TMHMM)	2.017668504	0.039285859	AF-L	Round 1
162	2064										2.297471093	0.017913979	AF-S
163	2064										2.138430315	0.019323618	AF-S
164	2064										2.112759565	0.042351139	SF
165	2064										2.015605755	0.041801723	SF
166	2093	carbonic anhydrase	1136	50	4.33E-151	55.60%	3	F:catalytic activity; P:metabolic process; F:binding		IPR001148; IPR018338; IPR023561; SignalP-NN(euk) (SIGNALP)	3.149708782	0.004207851	AF-L	Round 1
167	2093										2.353257664	0.005646483	AF-L
168	2093										2.646290692	0.00541727	AF-S
169	2093										2.446069012	0.003159576	AF-S
170	2093										3.17805834	0.004487176	SF
171	2093										2.676835962	0.003682598	SF
172	2200	hemolectin cg7002-pa	922	41	2.99E-45	53.95%	1	F:binding		no IPS match	2.340980638	0.000940508	AF-L	Round 1
173	2200										2.26425756	0.001044626	AF-L
174	2200										2.422323468	0.000618784	AF-S
175	2200										2.364927679	0.00065744	AF-S
176	2200										2.195659144	0.001045076	SF
177	2200										2.182406674	0.001063478	SF
178	2239	protein kinase theta	777	50	1.82E-132	77.90%	31	P:response to endogenous stimulus; P:regulation of biological process; C:plasma membrane; C:cell; P:biological_process; P:cell growth; P:protein transport; ; F:protein kinase activity; P:metabolic process; P:protein metabolic process; P:catabolic process; P:response to stress; P:cell cycle; C:cytoplasm; P:cytoskeleton organization; P:cell differentiation; P:multicellular organismal development; P…	EC:2.7.11.13	IPR000719; IPR000961; IPR002290; IPR008271; IPR011009; IPR017442; IPR017892; IPR020635; G3DSA:1.10.510.10 (GENE3D), PTHR24357 (PANTHER), PTHR24357:SF86 (PANTHER)	2.596045933	0.000842027	AF-L	Round 1
179	2239										2.366301854	0.000437028	AF-L
180	2239										3.007258245	0.000401495	AF-S
181	2239										2.84447833	0.000328583	AF-S
182	2239										3.391007841	0.00029542	SF
183	2239										3.062606322	0.000192187	SF
184	2437	mature-parasite-infected erythrocyte surface antigen	802	1	2.62E-04	52.00%	0			seg (SEG)	2.870123288	0.004917185	AF-L
185	2437										2.745132479	0.029456767	AF-L
186	2437										3.959382967	0.001109366	AF-S
187	2437										3.950432314	0.005363868	AF-S
188	2437										2.634415438	0.007740597	SF
189	2462	---NA---	735	0			0			seg (SEG), SignalP-NN(euk) (SIGNALP), tmhmm (TMHMM)	2.094714454	0.045528233	AF-L
190	2462										2.743212451	0.008754168	AF-S
191	2462										2.436699961	0.001319656	AF-S
192	2462										2.409986235	0.027845216	SF
193	2499	neurotransmitter gated ion channel	875	50	1.40E-65	52.30%	3	P:ion transport; C:cell; F:ion channel activity		IPR006201; IPR006202; PTHR18945:SF56 (PANTHER), SignalP-NN(euk) (SIGNALP), tmhmm (TMHMM)	2.247082829	0.004690221	AF-L	Round 1
194	2499										2.145826394	0.000892022	AF-L
195	2499										2.595195394	0.000351623	AF-S
196	2499										2.465766381	0.002294509	AF-S
197	2499										2.936211893	0.001781972	SF
198	2499										2.293145055	0.000507402	SF
199	2608	---NA---	856	0			0			coil (COIL), seg (SEG)	2.721458019	0.00056225	AF-L
200	2608										2.414621267	0.019214712	AF-L
201	2608										2.545823648	0.011106586	AF-S
202	2608										2.184720048	0.000845656	AF-S
203	2608										3.382066163	0.000249461	SF
204	2608										3.378429973	0.006270775	SF
205	2621	cytochrome p450	854	50	2.73E-135	69.48%	4	F:catalytic activity; F:electron carrier activity; F:binding; P:metabolic process		IPR001128; IPR002401; IPR017972; PTHR24292 (PANTHER)	3.162050237	0.005026844	AF-L	Round 2
206	2621										2.992665608	0.002618221	AF-L
207	2621										3.83925163	0.000585126	AF-S
208	2621										3.643401547	0.002045386	AF-S
209	2621										3.507895255	0.003716168	SF
210	2621										3.346064909	0.001226237	SF
211	2627	flightin	824	27	6.39E-102	60.67%	13	P:multicellular organismal development; P:cell differentiation; P:regulation of biological process; P:behavior; P:reproduction; P:anatomical structure morphogenesis; C:extracellular region; P:cytoskeleton organization; P:transport; C:cytoskeleton; C:cytoplasm; C:protein complex; P:biological_process		seg (SEG)	4.007586474	0.002528967	AF-L	Round 1
212	2627										2.915252362	0.006191984	AF-L
213	2627										4.332662637	0.001454815	AF-S
214	2627										3.398734523	0.002721266	AF-S
215	2627										4.759247295	0.001327265	SF
216	2627										3.901404302	0.002300648	SF
217	2643	cg15828 cg15828- partial	1167	36	8.46E-150	55.89%	1	F:binding		PTHR23345 (PANTHER)	2.400066621	0.000541417	AF-L	Round 1
218	2643										2.657645599	0.000401495	AF-S
219	2643										2.608255499	0.000707174	AF-S
220	2643										2.780564631	0.000296572	SF
221	2643										2.362612415	0.001200931	SF
222	2650	---NA---	989	0			0			seg (SEG)	2.004631489	0.017797115	AF-L
223	2650										3.931447293	0.001451201	AF-S
224	2650										3.667079163	0.002716	AF-S
225	2650										3.1966624	0.003729338	SF
226	2650										2.892731191	0.010113023	SF
227	2699	map kinase-interacting serine threonine kinase	1409	50	7.05E-104	80.36%	14	P:regulation of biological process; P:growth; P:signal transduction; F:protein kinase activity; C:cytoskeleton; C:protein complex; C:microtubule organizing center; F:nucleotide binding; F:protein binding; P:biological_process; C:nuclear envelope; P:response to stress; P:protein modification process; P:cellular amino acid and derivative metabolic process	EC:2.7.11.0	IPR000719; IPR002290; IPR008271; IPR011009; IPR017441; IPR017442; IPR020635; G3DSA:3.30.200.20 (GENE3D), PTHR24349 (PANTHER), PTHR24349:SF21 (PANTHER), seg (SEG)	2.959614051	0.002646451	AF-L	Round 1
228	2699										2.375475619	0.003534698	AF-L
229	2699										2.079849599	0.006738084	AF-S
230	2699										2.446398306	0.006088235	SF
231	2705	---NA---	858	0			0			no IPS match	2.146749124	0.004542312	AF-L
232	2705										2.086959973	0.00145595	AF-L
233	2705										3.105289879	0.000961601	AF-S
234	2705										2.821895716	0.000560228	AF-S
235	2705										2.809254139	0.00172922	SF
236	2705										2.610600939	0.000643691	SF
237	2853	oxidase peroxidase	861	50	1.68E-39	56.50%	6	F:catalytic activity; F:antioxidant activity; P:response to stress; F:binding; P:metabolic process; P:cellular amino acid and derivative metabolic process	EC:1.11.1.6	IPR002007; PTHR11475 (PANTHER), seg (SEG)	3.539765249	0.000437028	AF-L	Round 1
238	2853										2.161188741	0.004590696	AF-L
239	2853										2.351069528	0.000789595	AF-S
240	2853										4.415146119	0.000161512	SF
241	2853										3.328620141	0.000941173	SF
242	2902	juvenile hormone esterase	803	50	4.20E-103	49.84%	4	F:cholinesterase activity; F:hydrolase activity; F:carboxylesterase activity; F:acetylcholinesterase activity		IPR002018; G3DSA:3.40.50.1820 (GENE3D), PTHR11559 (PANTHER)	3.499070516	0.004651978	AF-L
243	2902										3.294441881	0.005745563	AF-L
244	2902										3.291614083	0.002893454	AF-S
245	2902										3.128224608	0.004816854	AF-S
246	2902										3.925779954	0.003292293	SF
247	2902										3.628705573	0.003521191	SF
248	2994	---NA---	751	0			0			seg (SEG)	2.338410985	0.008113589	AF-L
249	2994										2.159254526	0.009702742	AF-L
250	2994										2.136623586	0.007950706	AF-S
251	2994										2.025619728	0.008596475	AF-S
252	2994										2.318441139	0.009910992	SF
253	2994										2.117164838	0.012667068	SF
254	3050	chemosensory protein	683	50	4.75E-32	74.82%	2	C:extracellular region; P:response to biotic stimulus		IPR005055; seg (SEG), SignalP-NN(euk) (SIGNALP), tmhmm (TMHMM)	2.795858686	0.027905196	AF-L	Round 1
255	3050										2.760580877	0.027792363	AF-L
256	3050										2.551707372	0.026557036	AF-S
257	3050										2.515862692	0.029289117	AF-S
258	3050										2.709360151	0.037496809	SF
259	3050										2.70867343	0.039356871	SF
260	3300	---NA---	831	0			0			no IPS match	2.712587513	0.020573132	AF-L
261	3300										2.300377598	0.019036238	AF-L
262	3300										3.890779504	0.00522267	AF-S
263	3300										2.982631334	0.007491503	AF-S
264	3300										2.327153742	0.048113324	SF
265	3591	alpha-amylase	931	50	4.71E-155	57.28%	3	P:carbohydrate metabolic process; F:hydrolase activity; F:binding		IPR006047; IPR013781; IPR015902; IPR017853; PTHR10357:SF76 (PANTHER)	3.379362094	0.009591871	AF-L	Round 1
266	3591										2.246264388	0.008012375	AF-L
267	3591										2.210761397	0.03216797	AF-S
268	3591										3.053386636	0.018181072	SF
269	3591										2.331198282	0.005767716	SF
270	3637	bifunctional endo- -beta-xylanase xyla	1361	12	8.30E-62	43.83%	6	P:xylan catabolic process; F:chitin binding; P:chitin metabolic process; F:deoxyribonuclease activity; C:extracellular region; P:DNA catabolic process		SignalP-NN(euk) (SIGNALP), tmhmm (TMHMM)	2.115463004	0.002388285	AF-L
271	3637										2.048000237	0.001847619	AF-S
272	3637										2.236633145	0.002133015	SF
273	3638	cg4090 cg4090-pa	930	12	4.69E-54	45.00%	3	F:chitin binding; P:chitin metabolic process; C:extracellular region		SignalP-NN(euk) (SIGNALP), tmhmm (TMHMM)	2.388164432	0.009264886	AF-L
274	3638										2.234871589	0.00831109	AF-S
275	3638										2.697968585	0.006801104	SF
276	3771	cellular repressor of e1a-stimulated genes 2	882	50	3.45E-128	60.66%	8	F:transcription regulator activity; P:regulation of biological process; P:transcription; F:protein binding; C:endoplasmic reticulum; C:Golgi apparatus; C:nucleoplasm; C:protein complex		no IPS match	3.88913739	0.000457263	AF-L	Round 1
277	3771										2.840847076	0.00364652	AF-L
278	3771										3.307768866	0.000401495	AF-S
279	3771										2.990906261	0.001770468	AF-S
280	3771										2.556108178	0.001122288	SF
281	3843	mitochondrial phosphate carrier protein	1055	50	2.05E-168	85.54%	5	P:multicellular organismal development; F:transporter activity; C:mitochondrion; C:lipid particle; P:ion transport		IPR018108; IPR023395; PTHR24089 (PANTHER), PTHR24089:SF22 (PANTHER), seg (SEG)	2.025239494	0.001131754	AF-L	Round 1
282	3843										2.031491611	0.001216865	AF-S
283	3843										2.232698802	0.000849707	SF
284	3881	capability [Acyrthosiphon pisum]	925	5	1.54E-65	58.00%	2	P:neuropeptide signaling pathway; F:neuropeptide hormone activity		seg (SEG), SignalP-NN(euk) (SIGNALP)	2.649738348	0.003615728	AF-L
285	3881										2.995901107	0.001592454	AF-S
286	3881										3.243754394	0.001759743	SF
287	3881										2.387341406	0.007972516	SF
288	4040	---NA---	383	0			0			seg (SEG), SignalP-NN(euk) (SIGNALP), tmhmm (TMHMM)	2.482238974	0.007239853	AF-L
289	4040										3.672445003	0.001606322	AF-S
290	4040										2.380283346	0.010913	SF
291	4416	---NA---	516	0			0			SignalP-NN(euk) (SIGNALP), tmhmm (TMHMM)	2.746641089	0.000564263	AF-L
292	4416										3.375895158	0.000313655	AF-S
293	4416										3.191238032	0.000301148	SF
294	4609	actin-binding rho activating protein	861	50	9.05E-94	62.58%	12	P:regulation of biological process; P:transcription; P:protein transport; F:actin binding; C:cytoskeleton; P:signal transduction; F:transcription regulator activity; F:protein binding; C:plasma membrane; C:cytoplasm; C:nucleoplasm; C:protein complex		PTHR22739 (PANTHER), seg (SEG)	2.682832813	0.000511847	AF-L	Round 1
295	4609										2.68646652	0.000313655	AF-S
296	4609										2.583587612	0.000325213	SF
297	4778	---NA---	708	0			0			seg (SEG), SignalP-NN(euk) (SIGNALP)	2.819167511	0.029721874	AF-L
298	4778										4.466894221	0.003812166	AF-S
299	4778										3.882432303	0.011115781	SF
300	4779	---NA---	666	0			0			SignalP-NN(euk) (SIGNALP), tmhmm (TMHMM)	3.026598909	0.000298534	AF-L
301	4779										3.301344151	0.000245282	AF-S
302	4779										3.688841372	0.000111664	SF
303	4802	diuretic isoform b	684	22	4.83E-08	76.82%	4	P:signal transduction; F:receptor binding; P:transport; C:extracellular region		IPR000187; IPR018446; PD014750 (PRODOM)	2.653635514	0.013057918	AF-L	Round 1
304	4802										2.023376041	0.024483304	AF-S
305	4802										3.216019484	0.00720872	SF
306	4806	serine protease	751	50	1.38E-65	65.70%	3	P:protein metabolic process; P:catabolic process; F:peptidase activity		IPR008758; G3DSA:3.40.50.1820 (GENE3D), PTHR11010:SF4 (PANTHER), seg (SEG), SignalP-NN(euk) (SIGNALP), tmhmm (TMHMM)	2.183808428	0.010803791	AF-L	Round 2
307	4806										2.939276948	0.004762549	AF-S
308	4806										2.603033348	0.007843632	SF
309	4835	---NA---	835	0			0			no IPS match	2.853497039	0.005813892	AF-L
310	4835										3.84949628	0.001609876	AF-S
311	4835										3.052275362	0.005305835	SF
312	4880	---NA---	669	0			0			no IPS match	2.992336765	0.009779963	AF-L
313	4880										4.059831812	0.002208516	AF-S
314	4880										4.079919489	0.003401518	SF
315	4899	---NA---	863	0			0			seg (SEG), SignalP-NN(euk) (SIGNALP), tmhmm (TMHMM)	2.226108767	0.000761967	AF-L
316	4899										2.909929031	0.000257475	AF-S
317	4899										2.787675012	0.000234962	SF
318	4916	copia-like envelope protein	849	30	2.90E-12	48.57%	2	F:binding; C:viral envelope		IPR022048; seg (SEG)	2.481936952	0.001044626	AF-L
319	4916										2.627526582	0.000410991	AF-S
320	4916										2.993417025	0.000345403	SF
321	4920	---NA---	786	0			0			seg (SEG)	2.937458667	0.001310039	AF-L
322	4920										3.907789069	0.000401495	AF-S
323	4920										3.825240048	0.000471369	SF
324	4951	---NA---	612	0			0			seg (SEG), SignalP-NN(euk) (SIGNALP), tmhmm (TMHMM)	4.840003248	0.009414406	AF-L
325	4951										6.444789278	0.002266719	AF-S
326	4951										6.432397919	0.003626581	SF
327	4972	conserved domain protein	812	39	6.14E-25	54.31%	1	F:protein binding		no IPS match	2.040949078	0.020707823	AF-L
328	4972										2.64757512	0.005401688	AF-S
329	4972										2.66109707	0.009059687	SF
330	4988	60s ribosomal protein l44	571	50	5.17E-56	94.48%	5	P:multicellular organismal development; F:structural molecule activity; C:ribosome; P:translation; P:biological_process		IPR000552; IPR011332; seg (SEG)	2.582663953	0.001725514	AF-L	Round 1
331	4988										2.307379486	0.002260802	AF-S
332	4988										2.387600758	0.002276437	SF
333	5052	axonemal outer arm dynein intermediate chain 1	681	1	1.58E-27	91.00%	0			coil (COIL), PTHR12442 (PANTHER), PTHR12442:SF7 (PANTHER), seg (SEG)	4.040475434	0.000294086	AF-L
334	5052										3.432045605	0.00022235	AF-S
335	5052										4.08138878	0.000111664	SF
336	5055	arrestin homolog	667	6	4.74E-13	86.00%	2	P:sensory perception; P:signal transduction		seg (SEG), tmhmm (TMHMM)	2.181788964	0.000489167	AF-L
337	5055										2.267177853	0.000400705	AF-S
338	5055										3.227404377	0.000154992	SF
339	5091	---NA---	578	0			0			seg (SEG), SignalP-NN(euk) (SIGNALP), tmhmm (TMHMM)	4.500095656	0.000489167	AF-L
340	5091										4.494616311	0.000459909	AF-S
341	5091										4.425895691	0.000433861	SF
342	5104	glucosyl glucuronosyl transferases	868	50	2.44E-62	69.14%	1	F:transferase activity		no IPS match	3.032152138	0.001748589	AF-L	Round 2
343	5104										2.805446049	0.001216865	AF-S
344	5104										3.205159342	0.001088838	SF
345	5144	---NA---	521	0			0			SignalP-NN(euk) (SIGNALP), tmhmm (TMHMM)	3.091824728	0.000489167	AF-L
346	5144										3.400291144	0.000343572	AF-S
347	5144										4.527564293	0.000161512	SF
348	5145	---NA---	652	0			0			SignalP-NN(euk) (SIGNALP), tmhmm (TMHMM)	2.884411908	0.004590696	AF-L
349	5145										2.40144117	0.006136605	AF-S
350	5145										3.065725432	0.003981662	SF
351	5149	---NA---	618	0			0			seg (SEG), SignalP-NN(euk) (SIGNALP)	3.124267615	0.003330364	AF-L
352	5149										3.646151452	0.001681147	AF-S
353	5149										4.519871829	0.000911966	SF
354	5283	sec-23 interacting protein p125	811	50	3.50E-121	65.90%	4	F:signal transducer activity; C:cell; F:binding; P:signal transduction		IPR004177; PTHR15457 (PANTHER), PTHR15457:SF6 (PANTHER), seg (SEG)	3.182043235	0.000437028	AF-L	Round 2
355	5283										2.732315392	0.000475428	AF-S
356	5283										2.178002449	0.001225037	SF
357	5557	hypothetical protein [Acyrthosiphon pisum]	752	5	1.45E-06	44.40%	0			no IPS match	3.218592587	0.007197701	AF-L
358	5557										4.914004202	0.00112259	AF-S
359	5557										2.062310382	0.0457065	SF
360	5560	serine 3-dehydrogenase	833	50	9.68E-85	64.94%	3	P:metabolic process; F:catalytic activity; F:binding		IPR002198; IPR002347; IPR016040; PTHR24322 (PANTHER), PTHR24322:SF42 (PANTHER), SSF51735 (SUPERFAMILY)	4.624833157	0.000471926	AF-L	Round 2
361	5560										3.358155269	0.00090486	AF-S
362	5560										3.031065097	0.001992484	SF
363	5561	cg13124 cg13124-pa	859	10	5.04E-20	66.80%	3	F:binding; P:RNA metabolic process; F:protein binding		no IPS match	2.422104268	0.004353637	AF-L
364	5561										2.26002303	0.003812435	AF-S
365	5561										3.312289068	0.001342557	SF
366	5645	---NA---	839	0			0			SignalP-NN(euk) (SIGNALP)	2.898389921	0.000311208	AF-L
367	5645										3.143539448	0.000299125	AF-S
368	5645										2.95771749	0.000233514	SF
369	5652	bro	837	50	3.56E-15	49.54%	0			IPR003497; IPR018306	2.394542162	0.005588215	AF-L
370	5652										2.359921667	0.006208158	AF-S
371	5652										2.573347531	0.005050717	SF
372	5677	cg32112 cg32112-pb	750	50	1.29E-47	67.16%	4	; P:biological_process; C:extracellular region;		IPR019149; PTHR13617 (PANTHER), PTHR13617:SF5 (PANTHER), seg (SEG)	3.540468711	0.003665085	AF-L
373	5677										4.187129732	0.001454815	AF-S
374	5677										2.878010963	0.009099036	SF
375	5709	rho gtpase-activating protein 5	885	50	9.91E-75	77.86%	11	F:enzyme regulator activity; F:protein binding; P:multicellular organismal development; P:anatomical structure morphogenesis; P:cellular component organization; P:cell differentiation; P:regulation of biological process; P:cell proliferation; P:biological_process; F:hydrolase activity; P:signal transduction	EC:3.6.5.1; EC:3.6.5.2; EC:3.6.5.3; EC:3.6.5.4	PTHR23178 (PANTHER), PTHR23178:SF3 (PANTHER)	2.444983863	0.009986735	AF-L	Round 1
376	5709										2.65336646	0.005031908	AF-S
377	5709										2.621591288	0.009018119	SF
378	5870	---NA---	736	0			0			seg (SEG)	3.36683992	0.004636201	AF-L
379	5870										4.270772757	0.001754877	AF-S
380	5870										3.234300309	0.006542695	SF
381	5930	---NA---	809	0			0			seg (SEG), SignalP-NN(euk) (SIGNALP)	2.076672244	0.001386056	AF-L
382	5930										3.156692825	0.00033016	AF-S
383	5930										2.612845228	0.000488623	SF
384	5956	PREDICTED: hypothetical protein [Acyrthosiphon pisum]	867	2	1.80E-73	73.00%	0			seg (SEG)	3.177604153	0.000940508	AF-L
385	5956										2.194130316	0.002241248	AF-S
386	5956										3.035713618	0.000986102	SF
387	6095	protein-glutamine gamma-glutamyltransferase k-like	864	50	4.46E-141	58.20%	4	P:response to external stimulus; P:response to stress; F:transferase activity; P:protein modification process		IPR008958; IPR013783; IPR023608; G3DSA:3.90.260.10 (GENE3D), PTHR11590:SF16 (PANTHER), SSF54001 (SUPERFAMILY)	2.035473303	0.000863491	AF-L	Round 1
388	6095										2.665524095	0.000321259	AF-S
389	6095										2.344932049	0.000351214	SF
390	6185	sensory neuron membrane protein-1	649	50	7.29E-16	62.34%	5	C:cell; C:plasma membrane; P:signal transduction; P:biological_process; F:receptor activity		IPR002159; seg (SEG), SignalP-NN(euk) (SIGNALP), tmhmm (TMHMM)	2.90209286	0.033842748	AF-L	Round 1
391	6185										4.626095569	0.00423591	AF-S
392	6185										3.226695019	0.029377609	SF
393	6188	---NA---	407	0			0			seg (SEG)	2.1383149	0.000410406	AF-L
394	6188										2.172217285	0.000475428	AF-S
395	6188										2.175069044	0.000355528	SF
396	6213	beat- isoform b	823	50	5.69E-42	56.90%	2	P:multicellular organismal development; P:biological_process		IPR013162; PTHR21261 (PANTHER)	4.295586098	0.000842027	AF-L	Round 1
397	6213										4.755704558	0.000392292	AF-S
398	6213										4.510095523	0.00046029	SF
399	6221	PREDICTED: similar to GH09468p [Acyrthosiphon pisum]	632	1	2.74E-89	97.00%	0			seg (SEG)	2.459342129	0.030881438	AF-L
400	6221										3.234773601	0.008016454	AF-S
401	6221										2.954902952	0.019971586	SF
402	6253	---NA---	230	0			0			no IPS match	2.943493237	0.002137345	AF-L
403	6253										3.546168665	0.000845656	AF-S
404	6253										2.197171318	0.007083893	SF
405	6257	tpa_inf: cathepsin b	852	50	3.21E-35	66.22%	3	F:peptidase activity; P:protein metabolic process; P:catabolic process		IPR000668; IPR013128; IPR015643; G3DSA:3.90.70.10 (GENE3D), SSF54001 (SUPERFAMILY)	5.415979179	0.00057662	AF-L	Round 2
406	6257										5.341852357	0.000401495	AF-S
407	6257										5.459306242	0.000414442	SF
408	6271	mpv17-like protein	736	50	3.49E-76	71.56%	1	C:cell		IPR007248; seg (SEG), SignalP-NN(euk) (SIGNALP), tmhmm (TMHMM)	2.562578285	0.009135637	AF-L	Round 2
409	6271										3.322245117	0.002885769	AF-S
410	6271										2.650291485	0.009989325	SF
411	6309	serine protease	850	50	7.99E-87	66.12%	3	P:protein metabolic process; P:catabolic process; F:peptidase activity		IPR008758; G3DSA:3.40.50.1820 (GENE3D), PTHR11010:SF4 (PANTHER), seg (SEG), SignalP-NN(euk) (SIGNALP), tmhmm (TMHMM)	3.366672557	0.00259991	AF-L	Round 2
412	6309										3.643000034	0.001847619	AF-S
413	6309										3.351111342	0.002911146	SF
414	6320	---NA---	904	0			0			no IPS match	3.895594215	0.001375838	AF-L
415	6320										4.708561198	0.000541305	AF-S
416	6320										5.362040514	0.000400073	SF
417	6364	ac transposable element-derived protein 4	850	50	2.89E-28	51.74%	0			coil (COIL), seg (SEG)	2.672437924	0.001348119	AF-L
418	6364										2.765977205	0.000475428	AF-S
419	6364										2.490095435	0.000985037	SF
420	6387	loc569044 protein	514	25	5.41E-10	64.60%	1	F:DNA binding		SignalP-NN(euk) (SIGNALP)	2.62280615	0.000940508	AF-L
421	6387										3.910051857	0.000307709	AF-S
422	6387										3.383354397	0.00037709	SF
423	6506	sugar transporter	554	3	1.07E-15	88.33%	3	P:transport; C:cell; F:transporter activity		SignalP-NN(euk) (SIGNALP)	2.322317509	0.00948951	AF-L	Round 2
424	6506										2.898430136	0.002524674	AF-S
425	6506										3.008518658	0.003625638	SF
426	6580	long-chain-fatty-acid-- ligase 1	829	50	5.70E-159	80.48%	8	C:cytosol; C:organelle; C:intracellular; F:catalytic activity; P:regulation of biological process; P:lipid metabolic process; P:biological_process; C:cell	EC:6.2.1.3	IPR000873; G3DSA:2.30.38.10 (GENE3D), G3DSA:3.40.50.980 (GENE3D), PTHR24096 (PANTHER), PTHR24096:SF8 (PANTHER), SSF56801 (SUPERFAMILY)	2.159833956	0.003538866	AF-L	Round 1
427	6580										2.298633907	0.001903637	AF-S
428	6580										3.583111584	0.000531372	SF
429	6664	---NA---	561	0			0			SignalP-NN(euk) (SIGNALP), tmhmm (TMHMM)	4.949420059	0.000298534	AF-L
430	6664										5.036838414	0.000255942	AF-S
431	6664										4.886825482	0.000161512	SF
432	6675	transcription initiation factor tfiid subunit 6	822	1	4.53E-23	60.00%	0			no IPS match	2.644345296	0.001504914	AF-L
433	6675										2.804355266	0.001052584	AF-S
434	6675										2.518307461	0.001781972	SF
435	6737	---NA---	782	0			0			SignalP-NN(euk) (SIGNALP), tmhmm (TMHMM)	2.357401082	0.045029925	AF-L
436	6737										3.91028295	0.005023318	AF-S
437	6737										3.418215761	0.014948541	SF
438	6741	fast kinase domain-containing protein 3	903	50	7.11E-44	48.22%	3	F:protein kinase activity; F:nucleotide binding; P:cell death		IPR010622; IPR013584; PTHR21228 (PANTHER), PTHR21228:SF16 (PANTHER)	2.147522643	0.000543607	AF-L	InterProScan
439	6741										2.07997177	0.000460857	AF-S
440	6741										2.006870504	0.000652278	SF
441	6791	---NA---	904	0			0			no IPS match	4.844908533	0.004005391	AF-L
442	6791										5.61421885	0.001613232	AF-S
443	6791										3.411646762	0.017877149	SF
444	6856	tachykinin receptor 1 (agap002824-pa)	625	1	1.11E-10	90.00%	0			SignalP-NN(euk) (SIGNALP)	2.330621902	0.022798711	AF-L
445	6856										2.649796752	0.010052713	AF-S
446	6856										2.727383641	0.015866901	SF
447	6970	member h	865	50	8.99E-25	53.18%	10	F:binding; F:hydrolase activity; P:regulation of biological process; P:response to external stimulus; C:extracellular space; P:transport; P:biological_process; P:cell proliferation; P:catabolic process; P:lipid metabolic process	EC:3.1.1.0; EC:3.1.1.1	IPR000734; IPR013818; G3DSA:3.40.50.1820 (GENE3D), SignalP-NN(euk) (SIGNALP)	2.497799546	0.000957001	AF-L	Round 1
448	6970										2.686092716	0.000410991	AF-S
449	6970										2.612848367	0.000536847	SF
450	7656	serine protease	486	50	1.97E-22	63.10%	4	F:protein binding; P:protein metabolic process; P:catabolic process; F:peptidase activity		IPR008758; G3DSA:3.40.50.1820 (GENE3D), PTHR11010:SF4 (PANTHER), seg (SEG), SignalP-NN(euk) (SIGNALP)	2.176553866	0.012137272	AF-L	Round 1
451	7656										2.822793667	0.004573686	AF-S
452	7656										2.823371088	0.005731764	SF
453	7682	---NA---	487	0			0			no IPS match	2.732013664	0.005201594	AF-L
454	7682										3.265941341	0.001848211	AF-S
455	7682										2.945976025	0.004313924	SF
456	7903	agap007821- partial	618	12	1.14E-60	75.58%	3	F:ion channel inhibitor activity; C:extracellular region; P:pathogenesis		no IPS match	2.596552627	0.023660279	AF-L
457	7903										2.993410692	0.010512592	AF-S
458	7903										2.603712982	0.029936481	SF
459	8321	slimfast cg11128-pc	570	50	5.01E-51	72.38%	13	P:response to external stimulus; P:response to stress; P:lipid metabolic process; P:transport; P:regulation of biological process; C:nucleus; C:cell; F:transporter activity; P:growth; P:nucleobase, nucleoside, nucleotide and nucleic acid metabolic process; P:biosynthetic process; C:plasma membrane; P:ion transport		IPR002293; IPR015606; seg (SEG), SignalP-NN(euk) (SIGNALP), tmhmm (TMHMM)	2.380315264	0.004649093	AF-L	Round 1
460	8321										2.679860582	0.002049911	AF-S
461	8321										2.755070735	0.003370266	SF
462	8526	---NA---	574	0			0			seg (SEG), tmhmm (TMHMM)	2.532083501	0.005487664	AF-L
463	8526										2.151281717	0.006877125	AF-S
464	8526										3.392557884	0.001910531	SF
465	8720	morn repeat-containing protein 4	637	50	3.99E-88	74.10%	3	; P:biological_process;		IPR003409; G3DSA:2.20.110.10 (GENE3D), PTHR23084 (PANTHER), PTHR23084:SF3 (PANTHER), SSF82185 (SUPERFAMILY)	2.263424469	0.046992065	AF-L
466	8720										2.784591879	0.016581973	AF-S
467	8720										2.794088302	0.028727747	SF
468	8831	---NA---	631	0			0			no IPS match	3.164187999	0.002021517	AF-L
469	8831										2.749863843	0.001508243	AF-S
470	8831										3.61676428	0.000883907	SF
471	8835	rhodopsin 4	619	50	8.34E-96	71.00%	6	F:receptor activity; C:cell; P:response to external stimulus; P:signal transduction; P:response to abiotic stimulus; P:biological_process		IPR000276; IPR000856; IPR017452; G3DSA:1.20.1070.10 (GENE3D), PTHR24240 (PANTHER), PTHR24240:SF17 (PANTHER), seg (SEG), tmhmm (TMHMM), SSF81321 (SUPERFAMILY)	2.404819369	0.000863491	AF-L	Round 1
472	8835										2.582405843	0.000392292	AF-S
473	8835										2.557514922	0.000424059	SF
474	9123	---NA---	636	0			0			no IPS match	3.048572061	0.001386056	AF-L
475	9123										2.57044638	0.001609876	AF-S
476	9123										2.222310267	0.003564011	SF
477	9398	lipase	506	50	1.15E-46	49.54%	2	P:lipid metabolic process; F:catalytic activity		IPR000734; IPR013818; G3DSA:3.40.50.1820 (GENE3D), seg (SEG), SSF53474 (SUPERFAMILY)	2.184349306	0.00364652	AF-L	Round 1
478	9398										2.603670067	0.000984494	AF-S
479	9398										2.385795772	0.002032964	SF
480	9439	---NA---	528	0			0			SignalP-NN(euk) (SIGNALP)	2.092803148	0.002532815	AF-L
481	9439										2.631430212	0.000845656	AF-S
482	9439										3.096440488	0.000632269	SF
483	9547	lipophorin precursor	472	20	7.06E-73	54.55%	3	F:binding; F:transporter activity; P:transport		IPR011030	2.091359717	0.004236189	AF-L	Round 1
484	9547										2.657991693	0.000941504	AF-S
485	9547										2.072246081	0.003627638	SF
486	9638	---NA---	369	0			0			SignalP-NN(euk) (SIGNALP)	3.2589622	0.003908643	AF-L
487	9638										3.134686064	0.002997554	AF-S
488	9638										3.767937493	0.002361372	SF
489	15196	---NA---	741	0			0			no IPS match	2.070705643	0.005953305	AF-L
490	15196										2.230592571	0.003085658	AF-S
491	15196										2.072372691	0.006830281	SF
492	15211	---NA---	509	0			0			coil (COIL), seg (SEG), tmhmm (TMHMM)	2.071639879	0.015206725	AF-L
493	15211										3.249389934	0.001963601	AF-S
494	15211										3.121511605	0.003625873	SF
495	308	cral trio domain-containing protein	1105	50	7.29E-164	72.46%	4	F:lipid binding; F:transporter activity; C:intracellular; P:transport		IPR001071; IPR001251; G3DSA:1.10.8.20 (GENE3D), PTHR10174 (PANTHER), PTHR10174:SF37 (PANTHER), seg (SEG)	2.009595521	0.026460318	AF-L	Round 1
496	308										2.139537836	0.015037384	AF-S
497	324	annexin	1527	50	1.85E-145	76.62%	4	F:actin binding; F:calcium ion binding; P:multicellular organismal development; F:lipid binding		IPR001464; IPR002391; IPR018252; IPR018502; seg (SEG)	2.101710671	0.003349704	AF-L	Round 1
498	324										2.023157538	0.00258882	AF-S
499	330	short-chain dehydrogenase	939	50	2.51E-87	56.42%	9	; F:acetoin dehydrogenase activity; P:oxidation reduction; F:oxidoreductase activity; F:catalytic activity; ; P:metabolic process; P:biological_process; F:binding		no IPS match	2.636738579	0.000393376	AF-L
500	330										2.132843286	0.000543607	AF-L
501	330										2.339908879	0.000401495	AF-S
502	330										2.332273455	0.000277029	AF-S
503	575	---NA---	820	0			0			SignalP-NN(euk) (SIGNALP)	2.428277345	0.005337348	AF-L
504	575										2.375360317	0.001668209	AF-L
505	575										3.283315381	0.000735034	AF-S
506	575										3.203082922	0.002291661	AF-S
507	644	PREDICTED: hypothetical protein [Acyrthosiphon pisum]	1218	1	1.56E-101	77.00%	0			seg (SEG), SignalP-NN(euk) (SIGNALP), tmhmm (TMHMM)	2.823265965	0.001169354	AF-L
508	644										2.515606375	0.001015501	AF-S
509	930	hypothetical protein LOC100166804 [Acyrthosiphon pisum]	1086	1	3.61E-75	85.00%	0			SignalP-NN(euk) (SIGNALP)	3.87446115	0.000489167	AF-L
510	930										3.240495858	0.00308775	AF-L
511	930										3.269807944	0.000593513	AF-S
512	930										3.187781025	0.001872179	AF-S
513	1148	hypothetical protein MAC_06432 [Metarhizium acridum CQMa 102]	1251	1	7.04E-04	48.00%	0			coil (COIL), seg (SEG)	2.280744075	0.014012462	AF-L
514	1148										2.701818935	0.004607949	AF-S
515	1148										2.642710278	0.005453181	AF-S
516	1209	bcl2 adenovirus e1b 19kda interacting protein 3	1057	50	3.25E-81	64.82%	17	P:cell death; P:DNA metabolic process; P:organelle organization; P:catabolic process; C:nucleoplasm; P:metabolic process; P:regulation of biological process; P:cellular homeostasis; P:cell differentiation; P:response to stress; P:response to biotic stimulus; F:protein binding; C:cell; C:nuclear envelope; C:mitochondrion; P:transport; P:mitochondrion organization		seg (SEG), SignalP-NN(euk) (SIGNALP), tmhmm (TMHMM)	2.1596082	0.008923807	AF-L	Round 1
517	1209										2.23255161	0.006468161	AF-S
518	1217	troponin c	756	50	2.46E-86	77.30%	1	F:calcium ion binding		IPR002048; IPR011992; IPR018247; IPR018248; IPR018249; PTHR23050 (PANTHER), PTHR23050:SF16 (PANTHER), seg (SEG)	2.857554182	0.008817823	AF-L	Round 1
519	1217										2.761438028	0.005985742	AF-L
520	1217										3.665898654	0.002988312	AF-S
521	1217										2.991558448	0.004436707	AF-S
522	1409	ACYPI001541 [Acyrthosiphon pisum]	871	3	1.19E-16	74.00%	0			coil (COIL), seg (SEG), SignalP-NN(euk) (SIGNALP), tmhmm (TMHMM)	5.72794785	0.000345062	AF-L
523	1409										3.854664769	0.001114725	AF-L
524	1409										4.789729365	0.000465961	AF-S
525	1409										3.683856271	0.000965901	AF-S
526	1648	PREDICTED: similar to conserved hypothetical protein [Acyrthosiphon pisum]	926	28	5.90E-142	55.21%	0			IPR010562; seg (SEG), SignalP-NN(euk) (SIGNALP)	2.96332408	0.001104969	AF-L
527	1648										2.845304232	0.001707894	AF-L
528	1648										2.072406567	0.003425088	AF-S
529	1648										2.050673127	0.001813263	AF-S
530	1803	sphingosine-1-phosphate lyase 1	885	50	2.87E-90	64.50%	15	P:multicellular organismal development; P:biological_process; C:endoplasmic reticulum; P:biosynthetic process; P:lipid metabolic process; P:reproduction; P:metabolic process; P:anatomical structure morphogenesis; F:catalytic activity; P:signal transduction; P:cell differentiation; P:regulation of biological process; P:growth; P:catabolic process; F:binding	EC:4.1.2.27	IPR002129; IPR015424; PTHR11999:SF5 (PANTHER), tmhmm (TMHMM)	2.056930579	0.007933288	AF-L	Round 1
531	2180	iron-sulfur cluster assembly 1 mitochondrial precursor	827	50	2.00E-63	84.42%	5	P:biosynthetic process; P:biological_process; C:mitochondrion; F:structural molecule activity; F:binding		IPR000361; IPR016092; IPR017870; PTHR10072 (PANTHER), PTHR10072:SF27 (PANTHER)	2.614484569	0.010914429	AF-L	Round 1
532	2180										2.295509554	0.00524983	AF-L
533	2294	lipid storage droplets surface-binding protein 1	679	50	2.63E-75	57.56%	6	P:lipid metabolic process; P:biological_process; C:lipid particle; P:transport; P:regulation of biological process; F:protein binding		IPR004279; PTHR14024:SF16 (PANTHER), seg (SEG)	2.449765757	0.008541193	AF-L	Round 1
534	2399	trypsin-like serine partial	770	1	4.45E-67	89.00%	0			SignalP-NN(euk) (SIGNALP)	2.730247343	0.007084513	AF-L
535	2399										2.456627989	0.007279669	AF-S
536	2425	cg8281-like protein	693	19	1.61E-08	66.68%	0			no IPS match	3.020911077	0.001322102	AF-L
537	2425										2.309919072	0.019976138	AF-L
538	2425										3.01116952	0.006166478	AF-S
539	2425										2.681596753	0.001958565	AF-S
540	2443	---NA---	588	0			0			seg (SEG), SignalP-NN(euk) (SIGNALP), tmhmm (TMHMM)	3.421194168	0.012005446	AF-L
541	2443										3.09259412	0.014203474	AF-L
542	2443										3.391736799	0.008531706	AF-S
543	2443										3.1838936	0.008766265	AF-S
544	2575	k acetyltransferase 2a	1062	50	3.05E-54	48.00%	12	F:protein binding; F:transferase activity; P:transcription; P:regulation of biological process; P:embryonic development; C:nucleoplasm; C:protein complex; P:multicellular organismal development; P:organelle organization; P:protein modification process; P:anatomical structure morphogenesis; P:biosynthetic process	EC:2.3.1.48	IPR009464	2.360792518	0.002534978	AF-L	Round 1
545	2575										2.176477612	0.006527265	AF-L
546	2575										3.409998402	0.000965901	AF-S
547	2575										2.821021126	0.000984494	AF-S
548	2606	pmp22 peroxisomal membrane	870	50	1.60E-29	59.96%	3	C:intracellular; P:signal transduction; F:nucleotide binding		seg (SEG), SignalP-NN(euk) (SIGNALP), tmhmm (TMHMM)	3.378552175	0.001034311	AF-L	Round 2
549	2606										2.29215076	0.008460027	AF-L
550	2606										3.10521382	0.000960751	AF-S
551	2606										2.715030428	0.003061863	AF-S
552	2925	glucosyl glucuronosyl transferases	899	50	3.69E-77	62.48%	2	F:transferase activity; P:metabolic process		IPR002213; G3DSA:3.40.50.2000 (GENE3D), PTHR11926:SF16 (PANTHER), seg (SEG), tmhmm (TMHMM)	3.329645133	0.01410208	AF-L	Round 2
553	2925										2.290603741	0.006174275	AF-L
554	2925										2.8983463	0.016205311	AF-S
555	2925										2.254428675	0.005379101	AF-S
556	3313	---NA---	1001	0			0			coil (COIL), seg (SEG)	2.84898802	0.015405359	AF-L
557	3313										2.049140208	0.020877288	AF-L
558	3313										3.073588496	0.008020569	AF-S
559	3313										2.430953957	0.007730977	AF-S
560	3716	hypothetical protein LOC100158721 [Acyrthosiphon pisum]	753	1	3.05E-04	78.00%	0			seg (SEG), SignalP-NN(euk) (SIGNALP)	2.380882107	0.030341176	AF-L
561	3716										2.211253931	0.029950445	AF-L
562	3716										2.76638139	0.012554891	AF-S
563	3716										2.686625612	0.010531912	AF-S
564	3790	cadherin egf lag seven-pass g-type receptor 2-like	708	1	3.67E-86	90.00%	0			seg (SEG), SignalP-NN(euk) (SIGNALP), tmhmm (TMHMM)	2.064914232	0.025979444	AF-L
565	3790										2.263257555	0.013172038	AF-S
566	4543	hypothetical protein LOC100158721 [Acyrthosiphon pisum]	503	2	1.06E-04	72.00%	0			seg (SEG), SignalP-NN(euk) (SIGNALP)	2.232351152	0.029150187	AF-L
567	4543										2.720480707	0.010056668	AF-S
568	4780	---NA---	826	0			0			SignalP-NN(euk) (SIGNALP), tmhmm (TMHMM)	2.232956171	0.015159512	AF-L
569	4780										2.563310679	0.007726634	AF-S
570	4781	serine protease	802	50	2.77E-104	61.78%	3	F:peptidase activity; P:protein metabolic process; P:catabolic process		IPR001254; IPR001314; IPR009003; IPR018114; G3DSA:2.40.10.10 (GENE3D), PTHR24260 (PANTHER), PTHR24260:SF174 (PANTHER)	2.21721147	0.001748589	AF-L	Round 1
571	4799	poly (adp-ribose) polymerase member 12	857	17	6.20E-87	56.71%	1	F:transferase activity	EC:2.4.2.30	IPR012317; G3DSA:3.90.228.10 (GENE3D), PTHR14453 (PANTHER), PTHR14453:SF41 (PANTHER), SSF56399 (SUPERFAMILY)	2.080871881	0.009911895	AF-L	Round 2
572	4834	5 -nucleotidase	813	50	3.18E-130	57.92%	5	P:biological_process; C:cell; P:nucleobase, nucleoside, nucleotide and nucleic acid metabolic process; P:catabolic process; F:hydrolase activity		IPR006179; IPR008334; PTHR11575:SF7 (PANTHER)	2.347270011	0.00547359	AF-L	Round 1
573	4834										2.049836814	0.004909325	AF-S
574	4871	hypothetical protein LOC100302630 [Acyrthosiphon pisum]	455	1	4.07E-04	45.00%	0			SignalP-NN(euk) (SIGNALP), tmhmm (TMHMM)	2.51278052	0.013129829	AF-L
575	4871										3.231132513	0.004717301	AF-S
576	4881	---NA---	383	0			0			seg (SEG), SignalP-NN(euk) (SIGNALP), tmhmm (TMHMM)	2.105141526	0.008700574	AF-L
577	4961	fatty acyl- reductase 1	538	50	4.02E-41	74.76%	3	F:catalytic activity; P:metabolic process; F:binding		IPR013120; IPR016040; PTHR11011 (PANTHER), tmhmm (TMHMM)	2.621778351	0.028644023	AF-L	Round 2
578	4961										3.705990109	0.006205102	AF-S
579	4964	fibroblast growth factor receptor substrate 3	861	50	7.51E-48	58.92%	15	P:anatomical structure morphogenesis; P:cell differentiation; P:cell-cell signaling; P:multicellular organismal development; F:signal transducer activity; P:regulation of biological process; P:cell proliferation; P:embryonic development; C:cytoplasm; P:reproduction; F:receptor binding; P:signal transduction; P:protein modification process; C:protein complex; C:plasma membrane		IPR002404; IPR011993; PTHR21258 (PANTHER), PTHR21258:SF20 (PANTHER), SSF50729 (SUPERFAMILY)	2.187616713	0.009706697	AF-L	Round 1
580	4964										2.507778188	0.003340077	AF-S
581	5001	guanylate cyclase	846	50	2.68E-151	64.66%	14	F:catalytic activity; F:receptor activity; P:anatomical structure morphogenesis; P:cellular component organization; P:cell differentiation; P:multicellular organismal development; P:cell recognition; P:signal transduction; C:plasma membrane; F:protein kinase activity; F:nucleotide binding; P:protein modification process; P:nucleobase, nucleoside, nucleotide and nucleic acid metabolic process; P:b…	EC:4.6.1.2	IPR000719; IPR001245; IPR011009; G3DSA:1.10.510.10 (GENE3D), G3DSA:3.30.200.20 (GENE3D), PTHR11920 (PANTHER), PTHR11920:SF50 (PANTHER), tmhmm (TMHMM), SSF53822 (SUPERFAMILY)	2.186805316	0.000962571	AF-L	Round 1
582	5001										2.481806061	0.000475428	AF-S
583	5069	c-maf-inducing protein	823	50	7.24E-123	65.38%	4	; C:cytoplasm; ; C:nucleus		no IPS match	2.558101411	0.00117492	AF-L
584	5069										2.724411997	0.000693241	AF-S
585	5515	hypothetical protein LOC100159750 [Acyrthosiphon pisum]	730	2	2.17E-04	56.50%	0			no IPS match	3.530904952	0.003330364	AF-L
586	5515										3.900367126	0.001319656	AF-S
587	5524	novel protein	882	23	7.17E-17	53.00%	0			seg (SEG), tmhmm (TMHMM)	2.659838989	0.001751508	AF-L
588	5524										2.742143138	0.000955407	AF-S
589	5651	cytochrome p450	828	50	5.24E-104	54.92%	5	P:metabolic process; C:cell; F:catalytic activity; F:electron carrier activity; F:binding		IPR001128; PTHR24305 (PANTHER), PTHR24305:SF164 (PANTHER), SignalP-NN(euk) (SIGNALP), tmhmm (TMHMM)	2.099974242	0.02302732	AF-L	Round 1
590	5651										2.118720559	0.008703749	AF-S
591	5679	cytochrome p450 cyp6ax1 protein	862	50	1.79E-158	64.74%	5	C:cell; F:catalytic activity; F:electron carrier activity; F:binding; P:metabolic process		IPR001128; IPR002401; IPR017972; PTHR24292 (PANTHER), tmhmm (TMHMM)	2.991432113	0.000457263	AF-L	Round 1
592	5679										3.544946942	0.000299125	AF-S
593	5717	---NA---	751	0			2	F:binding; P:transport		IPR006170; IPR023316; coil (COIL), seg (SEG), SignalP-NN(euk) (SIGNALP)	3.854969246	0.000957001	AF-L	InterProScan
594	5717										3.210275254	0.001227546	AF-S
595	6123	---NA---	821	0			0			no IPS match	2.740666485	0.000298534	AF-L
596	6123										2.770834756	0.000277029	AF-S
597	6128	tbc1 domain family member 1	867	50	4.07E-153	70.70%	7	F:receptor binding; P:biological_process; F:enzyme regulator activity; C:intracellular; P:signal transduction; C:protein complex; C:plasma membrane		IPR000195; coil (COIL), PTHR22957 (PANTHER), PTHR22957:SF45 (PANTHER)	2.015724215	0.002106607	AF-L	Round 1
598	6128										2.202192825	0.001037976	AF-S
599	6432	myosin light chain kinase	890	50	1.29E-106	77.04%	9	F:protein kinase activity; P:cytoskeleton organization; P:anatomical structure morphogenesis; P:cellular component organization; P:regulation of biological process; P:signal transduction; P:protein modification process; F:nucleotide binding; P:cellular amino acid and derivative metabolic process	EC:2.7.11.0	IPR000719; IPR002290; IPR008271; IPR011009; IPR017441; IPR017442; IPR020635; G3DSA:1.10.510.10 (GENE3D), G3DSA:3.30.200.20 (GENE3D), PTHR24347 (PANTHER), PTHR24347:SF19 (PANTHER)	3.66396829	0.000321889	AF-L	Round 1
600	6432										3.183017672	0.000377613	AF-S
601	6690	---NA---	683	0			0			no IPS match	2.834295392	0.010045024	AF-L
602	6690										3.467387445	0.003910361	AF-S
603	6804	uncharacterized protein c4orf29-like protein	819	50	1.37E-88	69.56%	4	; P:biological_process; C:extracellular region;		IPR019149; PTHR13617 (PANTHER), PTHR13617:SF5 (PANTHER), seg (SEG)	2.524548664	0.000541417	AF-L
604	6804										2.685055812	0.000408652	AF-S
605	7080	---NA---	603	0			0			seg (SEG), SignalP-NN(euk) (SIGNALP)	2.819221429	0.002497224	AF-L
606	7080										2.599263791	0.002268287	AF-S
607	7662	acetyl-coenzyme a carboxylase alpha	410	50	2.76E-69	70.76%	14	F:catalytic activity; P:biosynthetic process; P:lipid metabolic process; P:biological_process; C:cell; C:mitochondrion; P:metabolic process; F:binding; F:nucleotide binding; F:protein binding; C:lipid particle; P:protein metabolic process; C:cytoplasm; C:protein complex	EC:6.4.1.2	IPR000022; G3DSA:3.90.226.10 (GENE3D), PTHR18866 (PANTHER), PTHR18866:SF6 (PANTHER), SSF52096 (SUPERFAMILY)	2.181937992	0.023320287	AF-L	Round 1
608	7662										2.816150927	0.006326102	AF-S
609	8351	---NA---	513	0			0			seg (SEG)	2.146053902	0.00130658	AF-L
610	8527	differentially expressed in fdcp 6 homolog	528	50	1.24E-92	54.18%	5	P:biological_process; P:DNA metabolic process; C:intracellular; C:cell; F:protein binding		IPR001849; IPR011993; PTHR14383 (PANTHER), PTHR14383:SF5 (PANTHER), SSF50729 (SUPERFAMILY)	2.414867063	0.004733459	AF-L	Round 1
611	8527										2.206022868	0.003793749	AF-S
612	8555	---NA---	608	0			0			SignalP-NN(euk) (SIGNALP)	2.491494093	0.001504914	AF-L
613	9181	glucosyl glucuronosyl transferases	511	50	3.88E-37	74.44%	1	C:cell		seg (SEG), SignalP-NN(euk) (SIGNALP)	4.714405467	0.00604175	AF-L	Round 1
614	9181										5.079781644	0.003143909	AF-S
615	9322	---NA---	649	0			0			SignalP-NN(euk) (SIGNALP)	2.299587144	0.01397753	AF-L
616	9322										2.631359475	0.00736087	AF-S
617	9821	rhodopsin 4	539	50	2.50E-92	76.74%	6	F:receptor activity; C:cell; P:response to external stimulus; P:signal transduction; P:response to abiotic stimulus; P:biological_process		IPR000276; IPR000856; IPR017452; G3DSA:1.20.1070.10 (GENE3D), PTHR24240 (PANTHER), PTHR24240:SF17 (PANTHER), SignalP-NN(euk) (SIGNALP), tmhmm (TMHMM), SSF81321 (SUPERFAMILY)	2.498332043	0.000298534	AF-L	Round 1
618	9821										2.451566267	0.000277029	AF-S
619	15262	nuclear receptor binding protein	640	50	5.43E-101	61.82%	8	C:cytosol; F:protein kinase activity; F:nucleotide binding; P:transport; C:cell; C:cytoplasm; F:protein binding; C:Golgi apparatus		PTHR13902 (PANTHER), PTHR13902:SF9 (PANTHER), seg (SEG), SignalP-NN(euk) (SIGNALP)	2.251443249	0.020046988	AF-L	Round 1
620	15262										2.427803332	0.010689882	AF-S
621	15296	sulfate transporter	681	50	1.46E-57	81.24%	2	F:transporter activity; P:ion transport		PTHR11814 (PANTHER), PTHR11814:SF9 (PANTHER)	2.100520794	0.001566523	AF-L	Round 1
622	15296										2.015607015	0.000930688	AF-S
623	102	ACYPI38480 [Acyrthosiphon pisum]	816	1	8.93E-48	79.00%	0			seg (SEG), SignalP-NN(euk) (SIGNALP), tmhmm (TMHMM)	2.858243016	0.003300955	AF-L
624	102										2.440396839	0.005337668	SF
625	124	alkaline phosphatase	860	50	4.90E-116	67.54%	2	P:metabolic process; F:hydrolase activity		IPR001952; IPR017849; IPR017850; PTHR11596 (PANTHER)	2.118917667	0.001299312	AF-L	Round 2
626	124										2.452333627	0.000341979	SF
627	124										2.272578634	0.000400073	SF
628	292	lipase	872	50	9.25E-86	57.08%	2	F:catalytic activity; P:lipid metabolic process		IPR000734; IPR013818; G3DSA:3.40.50.1820 (GENE3D), SignalP-NN(euk) (SIGNALP), tmhmm (TMHMM)	2.451209374	0.000600534	AF-L	InterProScan
629	292										2.32435548	0.000652099	SF
630	319	acylphosphatase muscle type	696	50	1.83E-50	71.18%	7	C:mitochondrion; P:metabolic process; F:hydrolase activity; P:biosynthetic process; P:carbohydrate metabolic process; P:generation of precursor metabolites and energy; P:catabolic process		IPR001792; IPR020456; G3DSA:3.30.70.100 (GENE3D), MF_01450 (HAMAP), PTHR10029 (PANTHER), PTHR10029:SF3 (PANTHER)	2.414765479	0.001307234	AF-L	Round 1
631	319										2.34644922	0.001748589	AF-L
632	319										3.514364968	0.000215311	SF
633	319										3.274698674	0.000329724	SF
634	323	alpha-glucosidase	1277	50	0	63.70%	2	F:hydrolase activity; P:carbohydrate metabolic process	EC:3.2.1.0	seg (SEG)	2.335231905	0.01352318	AF-L	Round 1
635	323										2.292478346	0.018270524	SF
636	643	cytochrome p450 cyp6ax1 protein	750	7	3.94E-12	76.43%	0			no IPS match	2.449940381	0.034446513	AF-L
637	643										2.108810547	0.023416179	AF-L
638	643										3.279879828	0.014918687	SF
639	643										2.961644659	0.007788172	SF
640	662	hypothetical protein LOC100159485 [Acyrthosiphon pisum]	714	2	2.38E-32	78.00%	0			seg (SEG), SignalP-NN(euk) (SIGNALP), tmhmm (TMHMM)	2.484008075	0.010378226	AF-L
641	662										2.440116501	0.013534563	SF
642	675	hypothetical protein LOC100159005 [Acyrthosiphon pisum]	722	2	1.45E-45	72.00%	0			seg (SEG), SignalP-NN(euk) (SIGNALP)	2.279669725	0.001707894	AF-L
643	675										2.157261358	0.000842027	AF-L
644	675										2.346630091	0.001120621	SF
645	675										2.200155752	0.00046583	SF
646	717	leucine-rich transmembrane protein	1482	50	0	51.24%	1	F:protein binding		IPR001611; IPR003591; G3DSA:3.80.10.10 (GENE3D), PTHR24373 (PANTHER), PTHR24373:SF93 (PANTHER), seg (SEG), SignalP-NN(euk) (SIGNALP), tmhmm (TMHMM)	2.534053648	0.007261432	AF-L	InterProScan
647	717										2.322369638	0.005661388	AF-L
648	717										2.14734746	0.016752084	SF
649	801	juvenile hormone esterase	984	50	1.20E-119	51.70%	2	P:metabolic process; F:hydrolase activity		no IPS match	2.344490616	0.000371101	AF-L
650	801										2.66724542	0.000218321	SF
651	801										2.38897291	0.009796471	SF
652	901	PREDICTED: hypothetical protein [Acyrthosiphon pisum]	815	1	5.13E-43	86.00%	0			SignalP-NN(euk) (SIGNALP), tmhmm (TMHMM)	2.117208611	0.013318765	AF-L
653	901										2.582903643	0.007159332	SF
654	901										2.477454823	0.011607121	SF
655	911	---NA---	1243	0			0			no IPS match	2.292705043	0.00937146	AF-L
656	911										2.321659793	0.010864548	SF
657	911										2.202126741	0.000324718	SF
658	970	cytochrome p450 cyp6ax1 protein	1113	50	2.29E-165	59.26%	4	F:catalytic activity; F:electron carrier activity; F:binding; P:metabolic process		IPR001128; IPR002402; PTHR24292 (PANTHER), SignalP-NN(euk) (SIGNALP), tmhmm (TMHMM)	2.482864604	0.006782274	AF-L	Round 2
659	970										2.422752707	0.007072876	SF
660	1044	leucine-rich transmembrane protein	1276	50	0	49.34%	1	F:protein binding		IPR001611; IPR003591; G3DSA:3.80.10.10 (GENE3D), PTHR24367 (PANTHER), seg (SEG)	2.64758668	0.000298534	AF-L	InterProScan
661	1044										2.042466566	0.0054374	AF-L
662	1044										2.839586378	0.000180604	SF
663	1127	abc transporter	1137	50	3.56E-153	66.88%	4	F:hydrolase activity; F:transporter activity; P:transport; P:cellular component organization		no IPS match	2.181271778	0.001529386	AF-L	Round 1
664	1127										2.299172748	0.001262309	SF
665	1127										2.182971164	0.003115225	SF
666	1178	apolipoprotein d	894	28	3.05E-140	67.32%	1	F:binding		IPR012674; SignalP-NN(euk) (SIGNALP)	2.056015816	0.016105812	AF-L	Round 2
667	1178										2.318683695	0.012414432	SF
668	1178										2.255239635	0.022120381	SF
669	1212	protein sec13 homolog	757	50	3.64E-106	68.26%	8	C:nuclear envelope; C:protein complex; C:chromosome; P:cellular component organization; P:transport; F:protein binding; P:multicellular organismal development; P:protein transport		IPR001680; IPR015943; IPR017986; IPR019781; IPR019782; PTHR11024 (PANTHER), PTHR11024:SF2 (PANTHER)	2.172076121	0.001374482	AF-L	Round 1
670	1212										2.230703812	0.001257009	SF
671	1611	endothelial lipase	792	50	1.32E-109	61.10%	2	F:hydrolase activity; P:lipid metabolic process		IPR000734; IPR013818; G3DSA:3.40.50.1820 (GENE3D), PTHR11610:SF39 (PANTHER), seg (SEG), SignalP-NN(euk) (SIGNALP)	2.109981912	0.001707894	AF-L	Round 1
672	1611										2.089110795	0.00465095	AF-L
673	1611										2.782510171	0.001265312	SF
674	1611										2.52686761	0.000639712	SF
675	1760	cytochrome p450	769	50	8.54E-119	66.78%	5	C:cell; F:catalytic activity; F:electron carrier activity; F:binding; P:metabolic process		IPR001128; IPR002401; IPR017972; PTHR24292 (PANTHER), SignalP-NN(euk) (SIGNALP)	2.366294526	0.005235773	AF-L	Round 1
676	1760										2.300712926	0.00462334	SF
677	1760										2.175558349	0.005774086	SF
678	2034	---NA---	862	0			0			no IPS match	2.065483463	0.000940508	AF-L
679	2034										3.15677313	0.000192187	SF
680	2034										2.025787491	0.008064171	SF
681	2047	glucosyl glucuronosyl transferases	858	50	5.79E-117	56.10%	1	P:metabolic process		IPR002213; PTHR11926:SF16 (PANTHER), SignalP-NN(euk) (SIGNALP), tmhmm (TMHMM)	2.147588678	0.005451698	AF-L	InterProScan
682	2047										2.197684892	0.040495182	SF
683	2047										2.160911075	0.00472801	SF
684	2092	---NA---	663	0			0			no IPS match	2.677045576	0.002822963	AF-L
685	2092										2.439068793	0.000464239	AF-L
686	2092										2.290740799	0.000493876	SF
687	2092										2.159833498	0.00709965	SF
688	2124	glutamyl aminopeptidase (aminopeptidase a)	1018	40	2.40E-110	49.63%	2	P:protein metabolic process; P:catabolic process		IPR001930; seg (SEG)	2.200333318	0.001748589	AF-L	Round 2
689	2124										2.153635362	0.004532052	AF-L
690	2124										2.1472386	0.004288399	SF
691	2124										2.072869336	0.001182144	SF
692	2442	hypothetical protein LOC100163907 [Acyrthosiphon pisum]	525	2	1.46E-21	68.00%	0			seg (SEG), SignalP-NN(euk) (SIGNALP), tmhmm (TMHMM)	3.438570815	0.004029949	AF-L
693	2442										3.147811048	0.00208485	AF-L
694	2442										2.950454725	0.008113772	SF
695	2442										2.720208109	0.002204182	SF
696	2478	abc transporter	657	50	6.22E-111	50.20%	2	C:cell; F:hydrolase activity	EC:3.6.1.15	tmhmm (TMHMM)	2.552654724	0.001124263	AF-L	Round 1
697	2478										2.214675649	0.001114725	AF-L
698	2478										2.989015881	0.000555587	SF
699	2478										2.717714137	0.000418024	SF
700	2484	PREDICTED: hypothetical protein [Acyrthosiphon pisum]	728	1	1.40E-112	99.00%	0			tmhmm (TMHMM)	2.572447795	0.001044626	AF-L
701	2484										2.507117861	0.000541605	AF-L
702	2484										2.452325893	0.000750179	SF
703	2484										2.229732699	0.000301231	SF
704	2522	nose resistant to fluoxetine protein 6	1063	50	3.04E-79	68.42%	1	F:transferase activity, transferring acyl groups other than amino-acyl groups		no IPS match	2.12378572	0.002324228	AF-L
705	2522										2.508470424	0.001405209	SF
706	2522										2.253687813	0.019224729	SF
707	2683	---NA---	735	0			0			SignalP-NN(euk) (SIGNALP), tmhmm (TMHMM)	2.384286087	0.001672051	AF-L
708	2683										2.048816645	0.002281873	AF-L
709	2683										3.080537915	0.000406886	SF
710	2683										2.999735503	0.000456941	SF
711	2748	oxidase peroxidase	714	50	1.05E-80	55.14%	5	F:antioxidant activity; F:catalytic activity; P:response to stress; F:binding; P:metabolic process		IPR002007; PTHR11475 (PANTHER)	3.316129247	0.000298534	AF-L	InterProScan
712	2748										3.970330674	0.000145223	SF
713	2906	---NA---	751	0			0			SignalP-NN(euk) (SIGNALP)	2.392813111	0.00127924	AF-L
714	2906										2.147076211	0.000817762	AF-L
715	2906										2.07287455	0.001200931	SF
716	2932	---NA---	844	0			0			no IPS match	2.233370934	0.0012653	AF-L
717	2932										2.855533933	0.000839333	SF
718	2932										2.61519151	0.000515474	SF
719	3147	nadh-ubiquinone oxidoreductase 39 kda subunit	1265	50	1.67E-103	73.52%	13	P:biological_process; P:regulation of biological process; P:growth; P:generation of precursor metabolites and energy; P:multicellular organismal development; P:embryonic development; C:protein complex; C:mitochondrion; F:protein binding; F:catalytic activity; P:transport; P:cellular component organization; F:binding	EC:1.6.99.3	IPR001509; IPR016040; PTHR12126 (PANTHER), PTHR12126:SF1 (PANTHER), seg (SEG), SSF51735 (SUPERFAMILY)	2.21441069	0.00137507	AF-L	Round 1
720	3147										2.21399833	0.001225037	SF
721	3592	alpha-amylase	890	50	8.56E-143	57.12%	3	P:carbohydrate metabolic process; F:hydrolase activity; F:binding		IPR006047; IPR013781; IPR015902; IPR017853; PTHR10357:SF76 (PANTHER)	3.805274757	0.004005391	AF-L	Round 1
722	3592										3.125563445	0.014831926	AF-L
723	3592										3.518591462	0.005938422	SF
724	3592										3.20829731	0.015675908	SF
725	3698	tpa_inf: cathepsin b	1461	50	6.99E-179	66.48%	3	P:anatomical structure morphogenesis; P:cell death; P:multicellular organismal development		seg (SEG), tmhmm (TMHMM)	2.106364867	0.003534698	AF-L	Round 1
726	3698										2.352075379	0.001787677	SF
727	3705	hypothetical protein LOC100163372 [Acyrthosiphon pisum]	801	21	1.52E-52	66.71%	0			seg (SEG), tmhmm (TMHMM)	2.58851308	0.001589369	AF-L
728	3705										2.381447052	0.008596973	AF-L
729	3705										3.679430066	0.000420224	SF
730	3705										3.064032315	0.003561182	SF
731	3799	cytochrome p450	1158	50	1.29E-173	65.20%	4	F:catalytic activity; F:electron carrier activity; F:binding; P:metabolic process		IPR001128; IPR002402; PTHR24292 (PANTHER), seg (SEG), SignalP-NN(euk) (SIGNALP), tmhmm (TMHMM)	2.428992876	0.002300657	AF-L	Round 2
732	3799										2.577006132	0.002041665	SF
733	3806	alpha-glucosidase	1598	50	0	60.00%	2	F:hydrolase activity; P:carbohydrate metabolic process	EC:3.2.1.0	IPR000322; IPR013785; PTHR22762:SF2 (PANTHER), seg (SEG), SignalP-NN(euk) (SIGNALP), tmhmm (TMHMM)	2.217806638	0.022934559	AF-L	Round 1
734	3806										2.174181444	0.037446697	AF-L
735	3806										2.321944661	0.023006401	SF
736	3806										2.238210902	0.042883371	SF
737	3826	adp atp translocase	1202	50	1.40E-163	90.80%	10	C:mitochondrion; P:behavior; P:transport; C:lipid particle; F:transporter activity; P:multicellular organismal development; P:biological_process; C:cell; P:cellular homeostasis; F:binding		IPR002067; IPR002113; IPR018108; IPR023395; PTHR24089 (PANTHER), PTHR24089:SF35 (PANTHER), seg (SEG), tmhmm (TMHMM)	2.184974134	0.003000397	AF-L	Round 1
738	3826										2.822500903	0.001210597	SF
739	3826										2.095133122	0.017341025	SF
740	3845	glutathione peroxidase	840	50	3.75E-89	58.20%	6	C:cytoplasm; P:response to stress; F:catalytic activity; F:antioxidant activity; P:metabolic process; P:cellular amino acid and derivative metabolic process	EC:1.11.1.7	IPR000889; IPR012335; IPR012336; SignalP-NN(euk) (SIGNALP)	2.223482694	0.001386056	AF-L	Round 1
741	3845										3.288332043	0.000161512	SF
742	3845										2.930410008	0.000231572	SF
743	3846	glutathione peroxidase	931	50	1.77E-85	57.96%	6	C:cytoplasm; P:response to stress; F:catalytic activity; F:antioxidant activity; P:metabolic process; P:cellular amino acid and derivative metabolic process	EC:1.11.1.7	IPR000889; IPR012335; IPR012336; SignalP-NN(euk) (SIGNALP)	2.303605483	0.00260473	AF-L	Round 1
744	3846										2.993530709	0.001006545	SF
745	3846										2.567769453	0.00040726	SF
746	3952	sugar transporter	714	50	4.48E-39	57.14%	3	C:cell; P:transport; F:transporter activity		IPR005828; IPR016196; IPR020846; G3DSA:1.20.1250.20 (GENE3D), PTHR24063 (PANTHER), PTHR24063:SF13 (PANTHER), SignalP-NN(euk) (SIGNALP), tmhmm (TMHMM)	2.314537454	0.026727514	AF-L	Round 2
747	3952										2.042212072	0.014477446	AF-L
748	3952										2.642566765	0.020538403	SF
749	3952										2.043939276	0.017902888	SF
750	4068	---NA---	348	0			0			no IPS match	2.751400605	0.000298534	AF-L
751	4068										2.675116345	0.000336496	AF-L
752	4068										3.181580947	0.000161512	SF
753	4068										3.111989635	0.000180604	SF
754	4203	hypothetical protein LOC100162290 [Acyrthosiphon pisum]	746	4	3.21E-83	68.75%	0			no IPS match	2.367620102	0.002890174	AF-L
755	4203										2.67268165	0.001867054	SF
756	4404	sug cg7334-pa	606	50	5.18E-47	62.80%	3	P:regulation of biological process; P:transcription; P:transport		IPR011701; IPR016196; IPR020846; G3DSA:1.20.1250.20 (GENE3D), PTHR16172 (PANTHER), PTHR16172:SF2 (PANTHER), seg (SEG), SignalP-NN(euk) (SIGNALP), tmhmm (TMHMM)	2.002191251	0.00402507	AF-L	Round 1
757	4404										2.635317417	0.001544878	SF
758	4886	cytochrome p450 cyp6ax1 protein	440	50	3.61E-37	71.86%	13	F:catalytic activity; P:catabolic process; P:metabolic process; P:response to external stimulus; P:secondary metabolic process; C:cell; P:response to endogenous stimulus; P:biological_process; P:biosynthetic process; P:lipid metabolic process; C:endoplasmic reticulum; F:electron carrier activity; F:binding		IPR001128; IPR002401; IPR017972; PTHR24292 (PANTHER)	2.095268374	0.043973717	AF-L	Round 1
759	4886										2.256005415	0.043475889	SF
760	5097	alpha-amylase	656	50	4.02E-78	60.08%	3	P:carbohydrate metabolic process; F:hydrolase activity; F:binding		IPR013781; IPR015902; IPR017853; PTHR10357:SF11 (PANTHER)	2.961223495	0.002265808	AF-L	Round 1
761	5097										3.034086568	0.002418122	SF
762	5393	salivary protein mys2	777	2	2.97E-42	92.50%	0			no IPS match	2.252926002	0.000543607	AF-L
763	5393										2.619061884	0.00028611	SF
764	5678	cathepsin f	860	50	5.64E-115	77.54%	4	P:cell death; F:peptidase activity; P:protein metabolic process; P:catabolic process	EC:3.4.22.0	IPR000169; IPR000668; IPR013128; G3DSA:3.90.70.10 (GENE3D), PTHR12411:SF43 (PANTHER), seg (SEG), SSF54001 (SUPERFAMILY)	2.025010635	0.006622567	AF-L	Round 1
765	5678										2.263290238	0.004929822	SF
766	6018	---NA---	880	0			0			coil (COIL), seg (SEG), SignalP-NN(euk) (SIGNALP), tmhmm (TMHMM)	2.740379805	0.005558826	AF-L
767	6018										3.331138166	0.002874797	SF
768	6291	---NA---	767	0			0			no IPS match	2.104125593	0.014433943	AF-L
769	6291										2.66305037	0.006830281	SF
770	6300	lipase	868	50	2.96E-84	62.36%	2	F:hydrolase activity; P:lipid metabolic process		IPR000734; IPR013818; G3DSA:3.40.50.1820 (GENE3D)	2.71640514	0.001707894	AF-L	Round 1
771	6300										2.664070337	0.001748035	SF
772	6304	---NA---	405	0			0			seg (SEG), SignalP-NN(euk) (SIGNALP), tmhmm (TMHMM)	2.226662601	0.010166011	AF-L
773	6304										3.306048405	0.002465547	SF
774	6329	ACYPI44516 [Acyrthosiphon pisum]	678	1	3.95E-55	72.00%	0			SignalP-NN(euk) (SIGNALP), tmhmm (TMHMM)	2.182551757	0.004536895	AF-L
775	6329										2.165668088	0.005179417	SF
776	6657	galactokinase 1	815	50	2.34E-112	74.68%	7	P:carbohydrate metabolic process; F:carbohydrate binding; C:cell; F:protein binding; F:nucleotide binding; F:kinase activity; C:cytosol	EC:2.7.1.6	IPR006203; IPR006204; IPR006206; IPR014721; IPR020568; PTHR10457 (PANTHER), PTHR10457:SF6 (PANTHER), seg (SEG), tmhmm (TMHMM)	2.303144325	0.021807631	AF-L	Round 1
777	6657										2.160448542	0.034610343	SF
778	6773	alpha-tocopherol transfer	711	50	1.96E-103	50.88%	3	F:transporter activity; C:intracellular; P:transport		IPR001071; IPR001251; PTHR10174 (PANTHER)	2.21413875	0.000437028	AF-L	InterProScan
779	6773										3.03856503	0.000161512	SF
780	6993	aminopeptidase n	644	50	1.78E-92	53.64%	3	F:peptidase activity; P:protein metabolic process; P:catabolic process		IPR001930; SSF55486 (SUPERFAMILY)	2.350296411	0.000326704	AF-L	Round 1
781	6993										2.018718299	0.000416147	SF
782	7235	torso-like protein	643	30	5.86E-111	67.13%	2	C:extracellular region; P:embryonic development		seg (SEG), SignalP-NN(euk) (SIGNALP)	2.554389971	0.001707894	AF-L	Round 1
783	7235										2.174858172	0.003074534	SF
784	7518	serine protease 14	589	50	1.98E-52	60.80%	3	F:peptidase activity; P:protein metabolic process; P:catabolic process		IPR001254; IPR009003; IPR018114; G3DSA:2.40.10.10 (GENE3D), PTHR24268 (PANTHER), PTHR24268:SF126 (PANTHER)	2.216642873	0.000789039	AF-L	Round 1
785	7518										2.598614349	0.000328035	SF
786	7950	glucosyl glucuronosyl transferases	629	50	6.45E-68	80.24%	2	F:transferase activity; P:metabolic process		IPR002213; G3DSA:3.40.50.2000 (GENE3D), PTHR11926:SF16 (PANTHER)	2.10577275	0.00254359	AF-L	Round 2
787	7950										2.355597136	0.001162994	SF
788	8013	PREDICTED: hypothetical protein isoform 1 [Acyrthosiphon pisum]	566	2	3.34E-23	96.00%	0			seg (SEG), tmhmm (TMHMM)	2.329195211	0.001592133	AF-L
789	8013										2.607882061	0.000758043	SF
790	8227	---NA---	332	0			0			no IPS match	2.132299455	0.024847698	AF-L
791	8227										2.521835275	0.017053035	SF
792	8342	PREDICTED: similar to AGAP010973-PA [Acyrthosiphon pisum]	460	1	2.35E-28	96.00%	0			SignalP-NN(euk) (SIGNALP), tmhmm (TMHMM)	2.150159751	0.002072875	AF-L
793	8342										2.631586118	0.000928401	SF
794	8479	lipase member h-a	575	26	9.33E-37	58.69%	2	F:catalytic activity; P:lipid metabolic process		IPR000734; G3DSA:3.40.50.1820 (GENE3D), PTHR11610:SF39 (PANTHER), seg (SEG), SignalP-NN(euk) (SIGNALP)	2.244545951	0.018747665	AF-L	Round 1
795	8479										2.046597073	0.032511283	SF
796	8480	---NA---	208	0			0			no IPS match	2.384624274	0.000437028	AF-L
797	8480										3.438153227	0.000137677	SF
798	8485	thiamine transporter 1	598	50	1.47E-91	49.76%	4	F:binding; P:transport; F:transporter activity; C:cell		IPR002666; PTHR10686:SF2 (PANTHER), tmhmm (TMHMM)	2.495989601	0.017897371	AF-L	InterProScan
799	8485										2.218817822	0.028667213	SF
800	8492	na+ h+ exchanger domain containing 2	651	50	1.41E-83	52.96%	5	P:ion transport; F:transporter activity; C:cell; P:transport; P:biological_process		IPR006153; seg (SEG), tmhmm (TMHMM)	2.224105411	0.001687969	AF-L	InterProScan
801	8492										2.129958881	0.002028445	SF
802	8535	lipopolysaccharide-induced tnf factor	564	50	4.79E-46	51.72%	4	P:positive regulation of I-kappaB kinase/NF-kappaB cascade; F:signal transducer activity; C:Golgi apparatus; F:WW domain binding		IPR006629; PTHR23292 (PANTHER), seg (SEG), tmhmm (TMHMM)	2.00435227	0.027456677	AF-L
803	8535										2.666810765	0.007148963	SF
804	8578	---NA---	625	0			0			no IPS match	2.051262538	0.018305062	AF-L
805	8578										2.029243425	0.023631683	SF
806	8921	methyltransferase family	472	50	1.93E-54	66.44%	10	P:cell differentiation; P:multicellular organismal development; P:behavior; C:Golgi apparatus; P:signal transduction; P:protein transport; P:protein metabolic process; C:endoplasmic reticulum; C:plasma membrane; P:anatomical structure morphogenesis		no IPS match	2.202244336	0.002436364	AF-L	Round 1
807	8921										2.413910347	0.001548111	SF
808	8947	membrane alanyl aminopeptidase partial	568	1	1.36E-08	61.00%	0			seg (SEG), tmhmm (TMHMM)	2.128239676	0.022857692	AF-L
809	8947										2.030311163	0.034075832	SF
810	9015	---NA---	643	0			0			tmhmm (TMHMM)	2.01105562	0.013758441	AF-L
811	9015										2.684536123	0.005215172	SF
812	9553	PREDICTED: hypothetical protein [Acyrthosiphon pisum]	619	2	2.38E-50	70.00%	0			SignalP-NN(euk) (SIGNALP), tmhmm (TMHMM)	2.115596988	0.002094226	AF-L
813	9553										2.777366872	0.000836868	SF
814	9560	thioredoxin family protein	674	50	1.12E-78	54.26%	1	C:endoplasmic reticulum		IPR012335; IPR012336	2.144794092	0.002499026	AF-L	Round 1
815	9560										2.340819814	0.00194445	SF
816	9635	ef-hand calcium binding domain 4b	638	50	1.98E-79	49.30%	11	P:keratinization; P:protein transport; C:cell surface; C:membrane; F:nucleotide binding; F:GTP binding; ; C:cell wall; P:small GTPase mediated signal transduction; P:biological_process; F:calcium ion binding		seg (SEG), tmhmm (TMHMM)	2.000314573	0.000511847	AF-L
817	9635										2.353881922	0.000275858	SF
818	9714	---NA---	478	0			0			SignalP-NN(euk) (SIGNALP)	2.631939786	0.002306951	AF-L
819	9714										2.429506837	0.00333097	SF
820	DW362118.1	cytochrome p450 cyp6ax1 protein	387	1	8.14E-13	58.00%	0			seg (SEG)	2.167210933	0.004169662	AF-L
821	DW362118.1										2.258788995	0.003009735	SF
822	183	skeletal muscle kidney enriched inositol 5-phosphatase	1972	50	0	51.16%	8	F:hydrolase activity; C:cell; F:protein binding; P:metabolic process; P:cellular component organization; C:organelle; C:intracellular; C:cytoplasm		IPR000300; IPR005135; G3DSA:3.60.10.10 (GENE3D), PTHR11200 (PANTHER), PTHR11200:SF19 (PANTHER)	2.305600907	0.000516667	AF-L	Round 1
823	190	serine 3-dehydrogenase	915	50	2.22E-109	66.46%	3	P:metabolic process; F:catalytic activity; F:binding		SignalP-NN(euk) (SIGNALP), tmhmm (TMHMM)	2.102760592	0.032302833	AF-L	Round 2
824	259	developmental protein cactus	1716	50	1.18E-135	51.06%	10	P:multicellular organismal development; F:protein binding; P:response to stress; P:response to biotic stimulus; P:regulation of biological process; P:biosynthetic process; P:protein transport; C:cytoplasm; P:cellular component organization; P:reproduction		IPR002110; IPR020683; PTHR24169 (PANTHER), PTHR24169:SF4 (PANTHER), seg (SEG)	2.095951126	0.010613603	AF-L	Round 1
825	498	trigger factor	1396	50	1.50E-98	46.68%	3	P:biological_process; P:primary metabolic process; F:catalytic activity		seg (SEG), SignalP-NN(euk) (SIGNALP)	2.05970673	0.016468742	AF-L	Round 1
826	498										2.037891211	0.006479254	AF-L
827	1084	acid phosphatase-1	912	50	4.95E-93	59.76%	3	C:cell; F:hydrolase activity; P:metabolic process		IPR000560; G3DSA:3.40.50.1240 (GENE3D), PTHR11567 (PANTHER), PTHR11567:SF26 (PANTHER), seg (SEG), SignalP-NN(euk) (SIGNALP), tmhmm (TMHMM)	2.149855402	0.008021942	AF-L	Round 1
828	1720	cytochrome p450 cyp6ax1 protein	715	50	1.24E-97	58.68%	6	P:biological_process; C:cell; F:catalytic activity; F:electron carrier activity; F:binding; P:metabolic process		IPR001128; IPR002402; PTHR24292 (PANTHER), PTHR24292:SF131 (PANTHER), seg (SEG), tmhmm (TMHMM)	2.471120243	0.000829083	AF-L	Round 1
829	1720										2.259557223	0.000328587	AF-L
830	1750	ACYPI38480 [Acyrthosiphon pisum]	769	1	3.65E-53	81.00%	0			tmhmm (TMHMM)	2.166143468	0.023857795	AF-L
831	1750										2.06076197	0.016547479	AF-L
832	1755	secreted salivary gland	950	30	3.88E-19	45.90%	0			SignalP-NN(euk) (SIGNALP), tmhmm (TMHMM)	2.039805946	0.002084966	AF-L
833	1755										2.027634773	0.00604893	AF-L
834	2150	solute carrier family member 27	1124	50	3.55E-173	77.66%	7	F:transporter activity; C:mitochondrion; P:ion transport; P:transport; P:mitochondrion organization; P:generation of precursor metabolites and energy; F:binding		IPR002030; IPR018108; IPR023395; PTHR24089 (PANTHER), PTHR24089:SF25 (PANTHER), seg (SEG), SignalP-NN(euk) (SIGNALP)	2.831193696	0.00130658	AF-L	Round 1
835	2150										2.671092889	0.001707894	AF-L
836	3282	lipase 3	1616	50	2.30E-93	62.76%	2	P:lipid metabolic process; F:hydrolase activity		SignalP-NN(euk) (SIGNALP), tmhmm (TMHMM)	2.524134522	0.000940508	AF-L
837	3449	gelsolin precursor	1376	50	0	68.74%	11	C:cytosol; P:reproduction; P:cell differentiation; P:transport; P:cellular component organization; F:actin binding; P:biological_process; C:cytoskeleton; C:protein complex; P:behavior; C:extracellular region		IPR007122; IPR007123; G3DSA:3.40.20.10 (GENE3D), PTHR11977:SF11 (PANTHER), seg (SEG), SSF55753 (SUPERFAMILY)	2.611744307	0.000465057	AF-L	Round 1
838	3612	diacylglycerol o-acyltransferase	720	50	9.87E-95	60.50%	6	P:embryonic development; F:transferase activity; P:biosynthetic process; P:lipid metabolic process; P:biological_process; C:endoplasmic reticulum	EC:2.3.1.22	IPR007130; SignalP-NN(euk) (SIGNALP), tmhmm (TMHMM)	2.083525789	0.008205481	AF-L	Round 1
839	3682	alpha-amylase	2033	50	0	60.20%	3	F:catalytic activity; P:carbohydrate metabolic process; F:binding		IPR006047; IPR006589; IPR013781; IPR015902; IPR017853; G3DSA:3.90.400.10 (GENE3D), PTHR10357:SF76 (PANTHER), seg (SEG), SignalP-NN(euk) (SIGNALP)	2.895787888	0.001868704	AF-L	Round 2
840	3812	alpha-amylase	1895	50	3.29E-134	60.84%	3	P:carbohydrate metabolic process; F:hydrolase activity; F:binding		IPR006047; IPR013780; IPR013781; IPR015902; IPR017853; PTHR10357:SF76 (PANTHER), seg (SEG)	2.349565323	0.006971942	AF-L	Round 1
841	3821	adenylate cyclase	1592	38	1.23E-115	47.26%	1	P:transport		IPR011701; IPR016196; G3DSA:1.20.1250.20 (GENE3D), PTHR23038 (PANTHER), PTHR23038:SF2 (PANTHER), seg (SEG), tmhmm (TMHMM)	2.420511658	0.027247354	AF-L	InterProScan
842	3821										2.289822255	0.023502584	AF-L
843	3987	alpha-amylase	509	50	2.36E-63	56.84%	7	F:receptor activity; P:metabolic process; F:hydrolase activity; P:carbohydrate metabolic process; F:hydrolase activity, acting on glycosyl bonds; F:catalytic activity; F:cation binding		seg (SEG)	2.533880703	0.002646451	AF-L
844	4223	---NA---	412	0			0			no IPS match	2.73432847	0.03804455	AF-L
845	4223										2.695943957	0.04044171	AF-L
846	4530	surface protein	741	50	1.04E-33	46.70%	27	P:cell division; P:mismatch repair; C:cell surface; P:chitin metabolic process; F:peptidyl-prolyl cis-trans isomerase activity; P:carbohydrate metabolic process; F:hydrolase activity, hydrolyzing O-glycosyl compounds; P:cell redox homeostasis; F:ATP binding; F:cellulose binding; C:membrane; P:cell adhesion; P:cell cycle; F:chitin binding; C:cell wall; F:structural constituent of ribosome; P:prote…		seg (SEG)	2.1468446	0.014831926	AF-L
847	4831	ACYPI37407 [Acyrthosiphon pisum]	756	1	1.60E-69	78.00%	0			SignalP-NN(euk) (SIGNALP)	2.000336099	0.02868519	AF-L
848	5039	---NA---	550	0			0			no IPS match	2.22921723	0.040430536	AF-L
849	5827	acyl-coenzyme a c-4 to c-12 straight chain	826	50	6.72E-144	83.04%	10	P:metabolic process; P:biosynthetic process; P:cellular amino acid and derivative metabolic process; P:catabolic process; P:lipid metabolic process; F:catalytic activity; F:protein binding; C:mitochondrion; C:lipid particle; F:nucleotide binding		IPR006089; IPR006091; IPR006092; IPR013786; PTHR10909 (PANTHER), PTHR10909:SF116 (PANTHER)	2.195165369	0.000393376	AF-L	Round 1
850	7309	cathepsin b	638	50	1.42E-85	63.42%	19	F:binding; P:biological_process; C:lysosome; F:protein binding; C:plasma membrane; C:cell; C:mitochondrion; P:response to external stimulus; P:response to stress; C:extracellular space; P:protein metabolic process; P:catabolic process; P:response to endogenous stimulus; F:peptidase activity; P:multicellular organismal development; C:cytoplasm; P:regulation of biological process; P:cell death; P:r…	EC:3.4.22.0	IPR000668; IPR013128; IPR015643; G3DSA:3.90.70.10 (GENE3D), SSF54001 (SUPERFAMILY)	2.235630374	0.039694076	AF-L	Round 1
851	7501	sugar transporter	636	50	1.93E-58	59.86%	4	C:organelle; C:intracellular; P:carbohydrate metabolic process; C:cell		SignalP-NN(euk) (SIGNALP), tmhmm (TMHMM)	2.208268552	0.000599522	AF-L	Round 1
852	8389	---NA---	421	0			0			seg (SEG), SignalP-NN(euk) (SIGNALP), tmhmm (TMHMM)	2.185653242	0.009655592	AF-L
853	8508	---NA---	338	0			0			seg (SEG), SignalP-NN(euk) (SIGNALP)	2.150141475	0.001724783	AF-L
854	9074	atp-binding cassette sub-family g member 4	553	50	9.83E-86	56.32%	5	F:hydrolase activity; F:transporter activity; F:nucleotide binding; C:cell; P:transport		IPR020064; PTHR19241 (PANTHER), seg (SEG), tmhmm (TMHMM)	2.071988996	0.00701762	AF-L	Round 1
855	15124	nocturnin	670	50	3.92E-105	63.96%	5	F:transcription factor activity; P:transcription; C:nucleoplasm; C:protein complex; P:regulation of biological process		IPR005135; G3DSA:3.60.10.10 (GENE3D), PTHR12121 (PANTHER), PTHR12121:SF7 (PANTHER)	2.006798784	0.004104081	AF-L	Round 1
856	EB714311.1	---NA---	557	0			0			no IPS match	3.70250899	0.029728366	AF-L
857	40	---NA---	1019	0			0			tmhmm (TMHMM)	2.140860771	0.000819834	AF-S
858	40										2.138920463	0.001506687	AF-S
859	40										2.832686259	0.000849707	SF
860	40										2.785721379	0.00046029	SF
861	46	hypothetical protein LOC100163300 [Acyrthosiphon pisum]	1107	1	5.65E-23	62.00%	0			seg (SEG), SignalP-NN(euk) (SIGNALP), tmhmm (TMHMM)	2.569229095	0.001929619	AF-S
862	46										2.687070739	0.002944221	SF
863	68	thap domain-containing protein 9	2223	50	2.25E-62	56.86%	1	F:nucleic acid binding		IPR006612; PTHR23080 (PANTHER), PTHR23080:SF15 (PANTHER), seg (SEG)	2.384191203	0.004049552	AF-S	InterProScan
864	68										2.643907707	0.004524395	SF
865	556	---NA---	879	0			0			seg (SEG), SignalP-NN(euk) (SIGNALP), tmhmm (TMHMM)	3.244609066	0.002227168	AF-S
866	556										3.220315709	0.001962614	AF-S
867	556										2.763360494	0.006830281	SF
868	556										2.671713398	0.006707208	SF
869	1047	---NA---	987	0			0			no IPS match	3.023045775	0.000423886	AF-S
870	1047										3.009244788	0.000392292	AF-S
871	1047										2.454985493	0.000857448	SF
872	1047										2.416364437	0.001145191	SF
873	1110	elegans protein partially confirmed by transcript evidence	1106	50	3.26E-63	51.80%	3	F:signal transducer activity; C:integral to membrane; P:signal transduction		IPR021507; coil (COIL), seg (SEG)	2.649156195	0.001971649	AF-S
874	1110										2.243611979	0.010740197	AF-S
875	1110										2.237730637	0.006035476	SF
876	1110										2.044770243	0.027339696	SF
877	1266	muscle m-line assembly protein unc-89	1184	24	0	59.75%	1	F:protein binding		IPR003598; IPR003599; IPR007110; IPR013098; IPR013783; PTHR10489 (PANTHER), seg (SEG), SSF48726 (SUPERFAMILY)	2.11351842	0.001319656	AF-S	InterProScan
878	1266										2.110127566	0.000682514	AF-S
879	1266										2.411444511	0.000986102	SF
880	1266										2.378273564	0.000485798	SF
881	1596	ensangg00000014825 protein	801	50	5.48E-114	55.92%	7	P:biological_process; P:multicellular organismal development; F:receptor binding; C:cell; P:signal transduction; P:cell proliferation; P:growth		IPR000072; IPR004153; G3DSA:2.10.90.10 (GENE3D), PTHR11633 (PANTHER), PTHR11633:SF8 (PANTHER)	2.481676408	0.005786077	AF-S	Round 1
882	1596										2.337173355	0.003360923	AF-S
883	1596										2.704281817	0.006735205	SF
884	1596										2.426440909	0.004838144	SF
885	1615	nicotinic acetylcholine receptor alpha 3 subunit	897	50	5.77E-147	91.06%	1	C:cell		no IPS match	2.055836699	0.000618784	AF-S	Round 1
886	1615										2.100849124	0.000693789	SF
887	1631	trehalose-6-phosphate synthase 1	953	50	1.41E-77	79.42%	4	F:transferase activity; C:lipid particle; P:biosynthetic process; P:carbohydrate metabolic process	EC:2.4.1.15	IPR003337; IPR023214; PTHR10788 (PANTHER), PTHR10788:SF6 (PANTHER), seg (SEG)	2.124501253	0.002512901	AF-S	Round 1
888	1631										2.337686411	0.002723285	SF
889	1631										2.177531895	0.004586561	SF
890	1757	hypothetical protein SINV_00593 [Solenopsis invicta]	1140	8	3.15E-08	69.38%	0			seg (SEG), SignalP-NN(euk) (SIGNALP), tmhmm (TMHMM)	2.37985113	0.014185263	AF-S
891	1757										3.098038633	0.008809482	SF
892	1821	---NA---	813	0			0			SignalP-NN(euk) (SIGNALP)	2.329111014	0.001918193	AF-S
893	1821										2.327106593	0.001718337	AF-S
894	1821										2.733167895	0.001532019	SF
895	1821										2.658607177	0.001516931	SF
896	2041	---NA---	547	0			0			seg (SEG), tmhmm (TMHMM)	2.330164382	0.000380341	AF-S
897	2041										2.290506744	0.000767058	AF-S
898	2041										2.374396628	0.000301231	SF
899	2041										2.166318743	0.001145191	SF
900	2134	---NA---	503	0			0			seg (SEG), SignalP-NN(euk) (SIGNALP), tmhmm (TMHMM)	2.088026977	0.001624119	AF-S
901	2134										2.340878196	0.001073364	SF
902	2141	sodium potassium-dependent atpase beta-2 subunit	855	50	1.38E-78	72.76%	8	C:protein complex; C:plasma membrane; F:hydrolase activity; F:transporter activity; P:cellular component organization; P:cell differentiation; P:multicellular organismal development; P:ion transport	EC:3.6.3.9	no IPS match	2.165593659	0.008508793	AF-S	Round 1
903	2141										3.112778196	0.000192187	SF
904	2141										2.921172653	0.004487176	SF
905	2364	eukaryotic translation initiation factor 3 subunit 6	2190	50	0	81.26%	17	F:translation factor activity, nucleic acid binding; C:cytosol; F:protein binding; P:biological_process; C:cytoplasm; C:protein complex; P:transport; P:cellular component organization; C:chromosome; C:nucleoplasm; P:regulation of biological process; P:translation; P:nucleobase, nucleoside, nucleotide and nucleic acid metabolic process; P:catabolic process; P:anatomical structure morphogenesis; P:…		IPR000717; IPR011991; IPR016650; IPR019010; coil (COIL), PTHR10317 (PANTHER)	2.077850892	0.001023569	AF-S	Round 1
906	2364										2.146772805	0.001369919	SF
907	2438	speg complex locus	1009	50	1.91E-152	65.20%	6	P:regulation of biological process; P:cell differentiation; F:nucleotide binding; P:protein modification process; F:protein kinase activity; P:cellular amino acid and derivative metabolic process		IPR000719; IPR002290; IPR011009; IPR017442; IPR020635; IPR020675; G3DSA:1.10.510.10 (GENE3D), G3DSA:3.30.200.20 (GENE3D), PTHR22964:SF5 (PANTHER)	2.395219195	0.00068622	AF-S	Round 1
908	2438										2.570190613	0.000527847	SF
909	2592	hypothetical protein LOC100167162 [Acyrthosiphon pisum]	1018	1	5.28E-33	55.00%	0			SignalP-NN(euk) (SIGNALP)	2.516948388	0.003032325	AF-S
910	2592										3.018015483	0.002940755	SF
911	2592										2.258449541	0.012580738	SF
912	2703	---NA---	861	0			0			seg (SEG)	3.172775372	0.000392292	AF-S
913	2703										2.733109762	0.000311632	AF-S
914	2703										2.392379374	0.001130663	SF
915	3040	isoform b	960	50	0	52.10%	2	C:cell; F:protein binding		IPR002602; IPR003599; IPR003961; IPR007110; IPR008957; IPR013098; IPR013783; PTHR19831 (PANTHER), PTHR19831:SF8 (PANTHER), tmhmm (TMHMM)	3.053032786	0.001752941	AF-S	Round 1
916	3040										2.661011142	0.000618784	AF-S
917	3040										2.044273949	0.013375793	SF
918	3109	rab gtpase domain-containing protein	1795	50	1.68E-140	40.18%	29	F:helicase activity; F:triglyceride lipase activity; P:RNA metabolic process; P:chitin metabolic process; P:protein amino acid phosphorylation; C:nucleus; F:DNA binding; F:nucleic acid binding; ; F:ATP binding; P:regulation of transcription, DNA-dependent; F:kinase activity; F:chitin binding; P:symbiosis, encompassing mutualism through parasitism; F:protein serine/threonine kinase activity; F:pro…		seg (SEG), SignalP-NN(euk) (SIGNALP), tmhmm (TMHMM)	2.108545205	0.001582234	AF-S
919	3109										2.304849614	0.001608796	SF
920	3319	hypothetical protein LOC100167427 [Acyrthosiphon pisum]	851	1	1.68E-52	85.00%	0			coil (COIL), seg (SEG), SignalP-NN(euk) (SIGNALP)	2.17374208	0.041096164	AF-S
921	3319										2.334951812	0.025886948	SF
922	3474	---NA---	811	0			0			no IPS match	2.138422559	0.012316084	AF-S
923	3474										2.105830302	0.01095584	AF-S
924	3474										2.702225147	0.007041223	SF
925	3474										2.649193842	0.009276297	SF
926	3608	isoform l	1398	21	1.49E-130	58.62%	3	C:cytoskeleton; F:actin binding; P:mesoderm development		seg (SEG)	2.13796298	0.001713313	AF-S
927	3608										2.315221783	0.000620408	SF
928	3608										2.078572715	0.003023792	SF
929	3702	---NA---	1491	0			0			SignalP-NN(euk) (SIGNALP)	2.032668231	0.002667233	AF-S
930	3702										2.299141986	0.002956892	SF
931	3702										2.139241082	0.001499009	SF
932	3829	hypothetical protein LOC100167162 [Acyrthosiphon pisum]	1101	1	1.16E-28	50.00%	0			SignalP-NN(euk) (SIGNALP), tmhmm (TMHMM)	2.763085209	0.028138707	AF-S
933	3829										2.052316404	0.0099749	AF-S
934	3829										3.235254478	0.02882065	SF
935	3829										2.55353649	0.008026677	SF
936	4005	---NA---	701	0			0			seg (SEG), SignalP-NN(euk) (SIGNALP)	2.039259112	0.028230012	AF-S
937	4005										2.073862356	0.046112737	SF
938	4218	---NA---	439	0			0			no IPS match	2.423866174	0.004658185	AF-S
939	4218										3.079814286	0.003032007	SF
940	4221	blimp- partial	627	5	7.26E-18	76.60%	0			seg (SEG), SignalP-NN(euk) (SIGNALP), tmhmm (TMHMM)	2.003567468	0.004585785	AF-S
941	4221										3.34837967	0.000519104	SF
942	4221										3.066640599	0.000706523	SF
943	4460	---NA---	730	0			0			SignalP-NN(euk) (SIGNALP)	2.294269517	0.005792981	AF-S
944	4460										2.390526773	0.008437986	SF
945	4792	---NA---	526	0			0			seg (SEG), SignalP-NN(euk) (SIGNALP), tmhmm (TMHMM)	2.333997339	0.001528777	AF-S
946	4792										3.087910842	0.000625831	SF
947	4796	viral a-type inclusion protein	685	50	1.34E-50	52.68%	3	F:binding; C:cell; F:catalytic activity		coil (COIL)	2.184501047	0.000401495	AF-S	Round 1
948	4796										2.023869129	0.000620408	SF
949	4971	ccr4-not transcription subunit 2	770	50	1.22E-32	64.74%	6	F:protein binding; F:transcription regulator activity; C:nucleoplasm; C:protein complex; P:regulation of biological process; P:transcription		IPR007282; PTHR23326 (PANTHER)	3.185420831	0.005532792	AF-S	Round 1
950	4971										2.907625036	0.013831723	SF
951	5037	lim homeobox transcription factor beta	793	50	2.21E-56	62.04%	16	P:cell differentiation; P:multicellular organismal development; F:protein binding; P:growth; P:anatomical structure morphogenesis; P:cellular component organization; P:cell proliferation; P:transport; P:embryonic development; F:transcription factor activity; P:cell death; P:regulation of biological process; P:transcription; F:binding; C:nucleoplasm; C:protein complex		IPR001781; IPR012287; PTHR24208 (PANTHER), PTHR24208:SF25 (PANTHER), SSF57716 (SUPERFAMILY)	2.580790113	0.009258717	AF-S	Round 1
952	5037										2.052403315	0.038170624	SF
953	5117	---NA---	433	0			0			SignalP-NN(euk) (SIGNALP)	2.213979315	0.001177815	AF-S
954	5117										2.722298228	0.000767947	SF
955	5147	domon domain containing protein	795	50	2.40E-143	58.16%	3	F:catalytic activity; P:cellular amino acid and derivative metabolic process; P:metabolic process		IPR000945; IPR005018; PTHR10157:SF3 (PANTHER), seg (SEG)	2.268631349	0.016327046	AF-S	Round 2
956	5147										2.94883343	0.010321398	SF
957	5314	cg4090 cg4090-pa	813	3	6.20E-17	55.00%	2	F:peptidase inhibitor activity; C:extracellular region		SignalP-NN(euk) (SIGNALP), tmhmm (TMHMM)	2.382531802	0.00032999	AF-S
958	5314										2.220696864	0.000253689	SF
959	6074	small ubiquitin-related modifier 1 precursor	805	50	2.15E-22	70.70%	20	P:regulation of biological process; P:transcription; P:multicellular organismal development; P:growth; C:nucleoplasm; F:catalytic activity; P:organelle organization; P:biological_process; C:nuclear envelope; C:protein complex; C:cell; P:cellular component organization; P:anatomical structure morphogenesis; P:protein modification process; P:embryonic development; F:protein binding; P:reproduction;…		no IPS match	4.245679747	0.000843162	AF-S	Round 1
960	6074										3.178683511	0.003991932	SF
961	6169	---NA---	833	0			0			no IPS match	3.194261396	0.000299125	AF-S
962	6169										2.053498093	0.001225037	SF
963	6480	---NA---	453	0			0			SignalP-NN(euk) (SIGNALP), tmhmm (TMHMM)	3.366199231	0.017665709	AF-S
964	6480										3.234100961	0.034800039	SF
965	6547	---NA---	723	0			0			SignalP-NN(euk) (SIGNALP)	2.673570618	0.001878703	AF-S
966	6547										2.755172899	0.002570306	SF
967	6587	srp40 domain-containing protein	765	17	4.06E-13	49.00%	0			no IPS match	3.187229399	0.000802569	AF-S
968	6587										3.06675369	0.001225037	SF
969	6702	---NA---	614	0			0			no IPS match	3.812105495	0.000380341	AF-S
970	6702										3.004664317	0.000986102	SF
971	7114	---NA---	574	0			0			SignalP-NN(euk) (SIGNALP)	2.184862839	0.005697847	AF-S
972	7114										2.282778065	0.008150863	SF
973	7154	fusion protein	621	13	1.48E-07	43.38%	1	C:viral envelope		IPR022048	2.233579397	0.000392292	AF-S
974	7154										2.038756657	0.000621657	SF
975	7471	---NA---	617	0			0			no IPS match	3.007828258	0.004623392	AF-S
976	7471										3.140423848	0.007035849	SF
977	8058	---NA---	646	0			0			no IPS match	2.120499473	0.000643585	AF-S
978	8058										3.113973987	0.000237429	SF
979	8072	---NA---	459	0			0			no IPS match	2.627513119	0.000321259	AF-S
980	8072										2.382808124	0.000439207	SF
981	8196	actin-like 6a	431	50	1.06E-44	67.02%	21	P:cytoskeleton organization; P:organelle organization; P:protein modification process; C:cytoskeleton; C:protein complex; C:nucleus; P:anatomical structure morphogenesis; P:cellular component organization; P:cell differentiation; P:multicellular organismal development; F:transcription regulator activity; F:protein binding; P:signal transduction; C:nucleoplasm; P:regulation of biological process; …		IPR004000; G3DSA:3.30.420.40 (GENE3D), PTHR11937:SF32 (PANTHER)	3.009981054	0.014241428	AF-S	Round 1
982	8196										2.605630503	0.043501681	SF
983	8850	cg13566 cg13566- partial	376	3	1.55E-35	99.33%	0			no IPS match	2.414094809	0.002716	AF-S
984	8850										2.126873721	0.006602054	SF
985	8867	aristaless related homeobox	666	50	7.29E-30	77.22%	13	P:anatomical structure morphogenesis; P:cellular component organization; P:cell differentiation; P:multicellular organismal development; P:cell proliferation; P:regulation of biological process; P:growth; F:protein binding; F:transcription factor activity; F:DNA binding; P:transcription; C:nucleoplasm; C:protein complex		IPR001356; IPR012287; IPR017970; PTHR24329 (PANTHER), PTHR24329:SF104 (PANTHER)	2.437747925	0.001169709	AF-S	Round 1
986	8867										2.022704077	0.003566101	SF
987	8922	---NA---	530	0			0			no IPS match	2.126499901	0.001046283	AF-S
988	8922										3.186312579	0.000349127	SF
989	8994	arylalkylamine n-acetyltransferase	669	50	7.21E-102	57.66%	9	F:binding; P:transport; P:behavior; F:transferase activity; P:catabolic process; P:cellular amino acid and derivative metabolic process; P:biological_process; F:transporter activity; P:biosynthetic process	EC:2.3.1.87; EC:2.3.1.5	IPR000182; IPR016181; PTHR20905 (PANTHER)	2.074238453	0.006668763	AF-S	Round 1
990	8994										3.075615193	0.002374617	SF
991	9757	---NA---	255	0			1	F:protein binding		IPR007110; IPR013098; IPR013783; seg (SEG)	2.911773133	0.008572776	AF-S	InterProScan
992	9757										2.31830162	0.035334294	SF
993	9798	---NA---	632	0			0			seg (SEG), tmhmm (TMHMM)	2.739743232	0.001015501	AF-S
994	9798										2.473712796	0.002727676	SF
995	3	chromosome segregation and condensation	688	3	1.13E-04	47.00%	5	C:chromosome; F:ATP binding; C:flagellum; P:chromosome organization; F:protein binding		coil (COIL), seg (SEG), SignalP-NN(euk) (SIGNALP), tmhmm (TMHMM)	3.015447947	0.00970612	AF-S
996	3										2.966068342	0.012723382	AF-S
997	5	GI15561 [Drosophila mojavensis]	774	4	1.17E-06	38.00%	0			seg (SEG)	2.306930165	0.004654139	AF-S
998	5										2.080829756	0.002301983	AF-S
999	246	transcription factor ap-1	809	50	2.43E-82	55.24%	17	P:biological_process; P:signal transduction; P:regulation of biological process; P:cell proliferation; P:cell death; F:protein binding; P:multicellular organismal development; P:transcription; P:response to external stimulus; C:nuclear chromosome; F:transcription regulator activity; P:cell differentiation; F:transcription factor activity; F:DNA binding; P:response to stress; C:nucleoplasm; C:prot…		IPR005643; PTHR11462 (PANTHER), PTHR11462:SF17 (PANTHER), seg (SEG)	2.038631832	0.010983223	AF-S	Round 1
1000	337	cyclin l	1194	50	1.53E-69	83.78%	11	F:enzyme regulator activity; P:DNA metabolic process; P:biosynthetic process; C:nucleoplasm; F:transcription regulator activity; C:protein complex; C:chromosome; F:protein binding; P:metabolic process; P:regulation of biological process; P:transcription		IPR006670; IPR006671; IPR011028; IPR013763; IPR015429; IPR015431	2.397449287	0.003765539	AF-S	Round 1
1001	357	hypothetical protein PPL_08162 [Polysphondylium pallidum PN500]	1099	2	8.10E-06	54.00%	0			seg (SEG), SignalP-NN(euk) (SIGNALP), tmhmm (TMHMM)	2.269907895	0.002489705	AF-S
1002	375	ACYPI37407 [Acyrthosiphon pisum]	799	1	2.23E-72	80.00%	0			SignalP-NN(euk) (SIGNALP)	2.265477953	0.043594044	AF-S
1003	432	---NA---	1260	0			0			SignalP-NN(euk) (SIGNALP), tmhmm (TMHMM)	2.014626739	0.00261008	AF-S
1004	482	isoform c	1519	34	0	83.59%	16	P:multicellular organismal development; C:cytoplasm; F:structural molecule activity; P:anatomical structure morphogenesis; P:cell differentiation; P:cytoskeleton organization; C:nuclear chromosome; P:organelle organization; P:cell cycle; F:actin binding; P:biological_process; F:protein kinase activity; P:cellular amino acid and derivative metabolic process; P:metabolic process; C:cytoskeleton; C:…	EC:2.7.11.18	IPR003598; IPR003599; IPR007110; IPR010939; IPR013098; IPR013783; PTHR10489 (PANTHER), PTHR10489:SF28 (PANTHER), seg (SEG), SSF48726 (SUPERFAMILY)	2.99419682	0.006155474	AF-S	Round 1
1005	554	cg4090 cg4090-pa	1594	4	1.18E-17	48.25%	2	F:peptidase inhibitor activity; C:extracellular region		seg (SEG), SignalP-NN(euk) (SIGNALP), tmhmm (TMHMM)	2.936128514	0.01482455	AF-S
1006	554										2.39082269	0.022875955	AF-S
1007	639	isoform c	1552	24	0	63.58%	15	P:dorsal closure, elongation of leading edge cells; P:dorsal closure; P:regulation of JNK cascade; P:JNK cascade; P:Notch signaling pathway; F:actin binding; C:zonula adherens; P:signal transduction; P:establishment or maintenance of cell polarity; C:adherens junction; F:protein binding; C:cell cortex; P:Ras protein signal transduction; P:ommatidial rotation; P:compound eye development		coil (COIL), seg (SEG)	2.126469014	0.021637173	AF-S
1008	692	filamin a	1235	50	2.49E-171	62.40%	24	F:protein binding; F:signal transducer activity; C:Golgi apparatus; P:regulation of biological process; P:transcription; P:biological_process; C:cytoskeleton; P:protein transport; P:metabolic process; C:extracellular region; C:cytosol; P:cytoskeleton organization; P:signal transduction; F:actin binding; P:transport; P:nucleobase, nucleoside, nucleotide and nucleic acid metabolic process; P:biosyn…		IPR001298; IPR013783; IPR017868; PTHR25069 (PANTHER), PTHR25069:SF95 (PANTHER)	2.323520501	0.006427424	AF-S	Round 1
1009	692										2.090960767	0.002049911	AF-S
1010	836	tpr domain containing protein	1530	50	1.22E-104	49.40%	11	P:regulation of biological process; P:metabolic process; P:protein modification process; P:biosynthetic process; P:carbohydrate metabolic process; P:multicellular organismal development; P:generation of precursor metabolites and energy; F:hydrolase activity; C:intracellular; F:transferase activity; F:protein binding		IPR001440; IPR011990; IPR013026; IPR013105; IPR019734; PTHR23083 (PANTHER), seg (SEG)	3.09862486	0.001013887	AF-S	Round 1
1011	836										2.848214706	0.003005857	AF-S
1012	1240	fatty acid desaturase	1078	50	0	73.88%	7	P:biosynthetic process; P:lipid metabolic process; P:secondary metabolic process; F:catalytic activity; C:lipid particle; P:multicellular organismal development; P:metabolic process	EC:1.14.19.1	IPR005804; IPR015876; PTHR11351 (PANTHER), tmhmm (TMHMM)	2.850476455	0.001603902	AF-S	Round 1
1013	1240										2.531003961	0.000633749	AF-S
1014	1270	phosphofurin acidic cluster sorting protein 2	1617	50	0	52.20%	5	C:endoplasmic reticulum lumen; P:apoptosis; C:mitochondrion; P:interspecies interaction between organisms; C:endoplasmic reticulum		IPR019381; PTHR13280 (PANTHER), PTHR13280:SF5 (PANTHER), seg (SEG)	2.425854156	0.000845656	AF-S
1015	1270										2.25933396	0.000968944	AF-S
1016	1311	sortilin-related receptor	1101	46	9.88E-20	58.98%	8	P:biological_process; C:cell; F:receptor activity; F:protein binding; P:transport; P:cellular component organization; P:cell proliferation; P:signal transduction		PTHR25121 (PANTHER), PTHR25121:SF4 (PANTHER), SignalP-NN(euk) (SIGNALP), tmhmm (TMHMM)	2.382172155	0.001114814	AF-S	Round 1
1017	1327	mitochondrial endonuclease g	1206	50	3.42E-166	48.94%	5	P:cell death; P:biological_process; F:nucleic acid binding; F:hydrolase activity; F:binding		IPR001604; IPR020821; PTHR13966 (PANTHER), SSF54060 (SUPERFAMILY)	2.522675054	0.001924321	AF-S	Round 1
1018	1327										2.488877009	0.005746591	AF-S
1019	1413	hypothetical protein LOC100161501 [Acyrthosiphon pisum]	825	1	1.57E-84	92.00%	0			no IPS match	2.014560018	0.000854151	AF-S
1020	1436	titin-like protein	1130	18	1.30E-131	53.00%	2	F:kinase activity; F:binding		seg (SEG)	3.029579392	0.000630543	AF-S
1021	1538	---NA---	838	0			0			seg (SEG)	2.186732467	0.001603902	AF-S
1022	1538										2.043184631	0.002159128	AF-S
1023	1739	tyrosine protein kinase	787	50	6.57E-154	51.86%	16	P:anatomical structure morphogenesis; P:multicellular organismal development; P:cellular component organization; F:signal transducer activity; P:biological_process; F:protein kinase activity; P:cell proliferation; P:signal transduction; C:intracellular; P:reproduction; P:cell differentiation; P:embryonic development; P:protein modification process; P:regulation of biological process; P:response t…	EC:2.7.10.0	IPR000719; IPR001245; IPR011009; G3DSA:1.10.510.10 (GENE3D), PTHR24418 (PANTHER), PTHR24418:SF268 (PANTHER), SignalP-NN(euk) (SIGNALP)	2.056944986	0.001777927	AF-S	Round 1
1024	1739										2.05033939	0.001319656	AF-S
1025	1812	apolipophorin precursor protein	957	1	1.07E-32	79.00%	0			no IPS match	2.276711125	0.003998698	AF-S
1026	1812										2.10275614	0.000401495	AF-S
1027	1858	ahnak nucleoprotein	1683	30	1.56E-07	43.43%	3	P:nervous system development; F:protein binding; C:nucleus		seg (SEG)	2.046124243	0.004549484	AF-S
1028	1939	---NA---	890	0			0			seg (SEG)	2.593542877	0.000843162	AF-S
1029	1939										2.530494231	0.000843162	AF-S
1030	1950	viral a-type inclusion protein	1101	50	8.06E-147	44.04%	1	F:binding		coil (COIL), seg (SEG)	2.435662858	0.001847619	AF-S	Round 1
1031	1950										2.361443069	0.001878703	AF-S
1032	1968	solute carrier family 39 (zinc transporter) member partial	1013	1	8.21E-87	91.00%	4	C:cell; P:ion transport; F:transporter activity; P:transport		IPR003689; PTHR12191 (PANTHER), seg (SEG), SignalP-NN(euk) (SIGNALP), tmhmm (TMHMM)	2.501379319	0.001109366	AF-S	InterProScan
1033	1968										2.060488632	0.004639614	AF-S
1034	2003	x-ray repair complementing defective repair in chinese hamster cells 5	820	50	2.80E-49	54.08%	16	P:cell differentiation; P:regulation of biological process; P:multicellular organismal development; F:protein binding; C:nuclear chromosome; P:DNA metabolic process; P:cell proliferation; F:DNA binding; P:response to abiotic stimulus; P:response to stress; C:cytoplasm; P:biological_process; C:protein complex; P:reproduction; P:viral reproduction; P:cell death		IPR005161; G3DSA:3.40.50.410 (GENE3D), PTHR12604 (PANTHER), PTHR12604:SF3 (PANTHER)	2.521714883	0.000401495	AF-S	Round 1
1035	2052	viral a-type inclusion protein	615	14	1.04E-82	49.43%	6	F:nucleic acid binding; P:oxidation reduction; F:binding; F:oxidoreductase activity; F:nucleotide binding; F:2-alkenal reductase activity		no IPS match	2.059208266	0.003445163	AF-S
1036	2188	sallimus cg1915- isoform c	1113	9	1.73E-104	52.22%	2	F:kinase activity; F:binding		seg (SEG)	3.721229182	0.005832939	AF-S
1037	2188										3.27067295	0.001929619	AF-S
1038	2296	---NA---	628	0			0			SignalP-NN(euk) (SIGNALP)	2.41712873	0.002745837	AF-S
1039	2931	protein	833	33	1.09E-17	53.85%	0			no IPS match	2.008369815	0.014129991	AF-S
1040	2943	serine protease hepsin	857	50	8.32E-108	63.68%	3	F:peptidase activity; P:protein metabolic process; P:catabolic process		IPR001254; IPR009003; G3DSA:2.40.10.10 (GENE3D), PTHR24260 (PANTHER), PTHR24260:SF219 (PANTHER)	2.243145988	0.001756393	AF-S	Round 2
1041	2943										2.016063116	0.000598265	AF-S
1042	2965	shroom family member 2	668	50	5.89E-72	68.68%	17	P:anatomical structure morphogenesis; P:multicellular organismal development; P:biological_process; C:cytoskeleton; C:protein complex; P:regulation of biological process; P:cytoskeleton organization; C:plasma membrane; P:organelle organization; P:cellular component organization; F:ion channel activity; P:response to external stimulus; F:protein binding; C:cell; F:actin binding; C:cytoplasm; P:ion…		IPR014799; coil (COIL), PTHR15012 (PANTHER), seg (SEG)	2.103592254	0.015777408	AF-S	Round 1
1043	3389	sodium-coupled neutral amino acid transporter 11	1930	50	0	63.70%	1	P:transport		IPR013057; PTHR22950 (PANTHER), PTHR22950:SF23 (PANTHER), seg (SEG), tmhmm (TMHMM)	2.05828552	0.002955717	AF-S	Round 2
1044	3458	lipophorin precursor	807	5	1.75E-64	57.80%	2	F:transporter activity; P:transport		IPR001747; IPR015816; IPR015819; seg (SEG), SignalP-NN(euk) (SIGNALP)	2.663197819	0.00118847	AF-S	InterProScan
1045	3458										2.074124206	0.001161716	AF-S
1046	3572	splicing arginine serine-rich 8	1960	50	6.07E-127	48.42%	3	F:protein binding; F:RNA binding; P:nucleobase, nucleoside, nucleotide and nucleic acid metabolic process		IPR000061; coil (COIL), PTHR15316 (PANTHER), seg (SEG), SSF109905 (SUPERFAMILY)	2.00783796	0.030606156	AF-S	Round 1
1047	3707	---NA---	916	0			0			SignalP-NN(euk) (SIGNALP)	3.194810777	0.014110144	AF-S
1048	3707										3.145545813	0.015823155	AF-S
1049	3883	gram negative bacteria-binding protein 2	1094	50	7.63E-174	51.14%	2	P:response to stress; P:carbohydrate metabolic process		IPR000757; IPR008985; IPR013320; PTHR10963 (PANTHER), PTHR10963:SF4 (PANTHER)	2.331999796	0.004803087	AF-S	Round 1
1050	3929	---NA---	638	0			0			no IPS match	2.354370769	0.003417567	AF-S
1051	3929										2.16193121	0.004712956	AF-S
1052	4367	isoform g	517	24	1.48E-71	82.00%	9	C:cytoplasm; F:structural molecule activity; P:protein modification process; F:protein kinase activity; P:multicellular organismal development; F:protein binding; P:cellular amino acid and derivative metabolic process; C:cytoskeleton; C:protein complex	EC:2.7.11.18	IPR003961; IPR008957; IPR013783; PR00014 (PRINTS), PTHR10489 (PANTHER)	3.233671936	0.010226426	AF-S	Round 1
1053	4574	PREDICTED: similar to mical [Acyrthosiphon pisum]	541	3	8.83E-73	70.67%	2	F:metal ion binding; F:zinc ion binding		seg (SEG)	2.173334256	0.006393995	AF-S
1054	4788	---NA---	835	0			2	F:protein binding; F:binding		IPR001841; IPR013083; seg (SEG)	2.200144741	0.000622128	AF-S	InterProScan
1055	4800	unc-89 cg33519-pb	839	1	1.13E-45	59.00%	0			seg (SEG)	2.208158779	0.004105372	AF-S
1056	4804	isoform g	852	25	3.25E-104	75.64%	9	C:cytoplasm; F:structural molecule activity; P:protein modification process; F:protein kinase activity; P:multicellular organismal development; F:protein binding; P:cellular amino acid and derivative metabolic process; C:cytoskeleton; C:protein complex	EC:2.7.11.18	IPR003599; IPR003961; IPR007110; IPR013098; IPR013783; PR00014 (PRINTS), PTHR10489 (PANTHER), seg (SEG), SSF48726 (SUPERFAMILY)	2.123343342	0.021503463	AF-S	Round 1
1057	4811	novex-3 (titin isoform) partial	768	6	1.56E-104	53.17%	0			no IPS match	2.845936758	0.003864685	AF-S
1058	4837	lirp precursor (locusta insulin-related peptide)	488	18	4.22E-33	49.56%	3	F:receptor binding; C:extracellular region; P:signal transduction		IPR016179; IPR022352; PTHR11454 (PANTHER), PTHR11454:SF4 (PANTHER), seg (SEG), SignalP-NN(euk) (SIGNALP), tmhmm (TMHMM)	2.138061152	0.029632355	AF-S	InterProScan
1059	4874	hypothetical protein FG05962.1 [Gibberella zeae PH-1]	767	27	1.49E-46	62.44%	1	P:multicellular organismal development		seg (SEG), SignalP-NN(euk) (SIGNALP), tmhmm (TMHMM)	3.580154678	0.01141621	AF-S	Round 1
1060	4885	bicoid-interacting 3	583	1	7.80E-18	92.00%	0			seg (SEG)	2.028855855	0.011944982	AF-S
1061	4898	abc transporter	590	50	5.88E-61	60.60%	9	P:regulation of biological process; P:biosynthetic process; P:lipid metabolic process; P:transport; P:response to endogenous stimulus; P:transcription; C:endosome; F:hydrolase activity; C:cell		SignalP-NN(euk) (SIGNALP)	2.51004776	0.000842199	AF-S	Round 1
1062	4911	titin	801	50	5.14E-101	66.36%	23	P:cell differentiation; P:multicellular organismal development; P:protein modification process; F:cytoskeletal protein binding; F:protein kinase activity; P:metabolic process; P:regulation of biological process; P:anatomical structure morphogenesis; P:cytoskeleton organization; F:protein binding; P:organelle organization; P:cell cycle; P:biological_process; F:calcium ion binding; C:cytoskeleton; …	EC:2.7.11.18	IPR003961; IPR013783; PR00014 (PRINTS)	2.253339373	0.005801745	AF-S	Round 1
1063	4925	---NA---	488	0			0			seg (SEG), SignalP-NN(euk) (SIGNALP), tmhmm (TMHMM)	2.669047169	0.006494011	AF-S
1064	4929	lim-type zinc finger-containing protein	780	5	3.24E-04	59.20%	3	F:metal ion binding; F:zinc ion binding; F:protein binding		seg (SEG), SignalP-NN(euk) (SIGNALP), tmhmm (TMHMM)	5.061147311	0.010072586	AF-S
1065	4991	ac9 transposase	741	2	1.48E-26	51.50%	0			SignalP-NN(euk) (SIGNALP)	2.436414287	0.002241248	AF-S
1066	5056	lish domain-containing protein armc9	559	50	6.75E-13	57.00%	4	; F:binding; P:biological_process;		PTHR14881 (PANTHER), seg (SEG)	2.501507507	0.008548488	AF-S
1067	5095	---NA---	612	0			0			seg (SEG)	2.43369448	0.000802569	AF-S
1068	5200	zinc finger	910	50	1.55E-46	57.34%	1	F:protein binding		IPR000210; IPR011333; IPR011705; IPR013069; PTHR24412 (PANTHER)	2.019494472	0.028586159	AF-S	InterProScan
1069	5219	myosin e	845	7	5.03E-25	47.86%	6	P:regulation of transcription, DNA-dependent; F:ATP binding; F:motor activity; C:myosin complex; C:intracellular; F:transcription factor binding		seg (SEG)	2.0801008	0.003926407	AF-S
1070	5319	short-chain dehydrogenase	847	50	2.16E-102	79.38%	4	F:catalytic activity; C:lipid particle; F:binding; P:metabolic process		IPR016040; PTHR24322 (PANTHER), PTHR24322:SF32 (PANTHER)	2.059622595	0.002609627	AF-S	Round 1
1071	5382	---NA---	828	0			0			no IPS match	2.053948946	0.003513422	AF-S
1072	5498	glucose dehydrogenase	880	50	7.67E-112	55.52%	1	F:nucleotide binding		IPR000172; G3DSA:3.50.50.60 (GENE3D), PTHR11552 (PANTHER), PTHR11552:SF10 (PANTHER), seg (SEG), SignalP-NN(euk) (SIGNALP), tmhmm (TMHMM)	2.291197121	0.003249773	AF-S	InterProScan
1073	5530	---NA---	812	0			0			seg (SEG), SignalP-NN(euk) (SIGNALP), tmhmm (TMHMM)	2.120931744	0.002097718	AF-S
1074	5562	gram negative bacteria-binding protein 2	848	50	8.60E-136	51.28%	1	P:response to stress		IPR008985; IPR013320; PTHR10963 (PANTHER), PTHR10963:SF4 (PANTHER)	2.482817738	0.001112758	AF-S	Round 1
1075	5614	loc733225 protein	553	1	2.63E-22	98.00%	0			seg (SEG), SignalP-NN(euk) (SIGNALP), tmhmm (TMHMM)	2.659661709	0.000525838	AF-S
1076	5647	---NA---	726	0			0			seg (SEG)	3.063965342	0.002903175	AF-S
1077	5654	isoform c	638	34	7.38E-34	60.09%	11	P:multicellular organismal development; C:cytoplasm; F:structural molecule activity; P:anatomical structure morphogenesis; P:cell differentiation; P:cytoskeleton organization; C:nuclear chromosome; P:organelle organization; P:cell cycle; F:actin binding; P:biological_process		seg (SEG)	2.775466188	0.005014908	AF-S	Round 1
1078	5675	serine threonine kinase 11	696	50	2.22E-64	77.38%	28	F:protein kinase activity; P:biological_process; P:response to endogenous stimulus; P:cytoskeleton organization; P:cell cycle; P:reproduction; P:cell differentiation; P:signal transduction; C:protein complex; P:regulation of biological process; P:cell death; P:cell proliferation; P:multicellular organismal development; F:binding; P:response to stress; P:anatomical structure morphogenesis; P:cellu…	EC:2.7.11.0	IPR000719; IPR017441; IPR017442; G3DSA:3.30.200.20 (GENE3D), PTHR24347 (PANTHER), PTHR24347:SF41 (PANTHER), seg (SEG)	2.182140729	0.001632274	AF-S	Round 1
1079	6017	---NA---	323	0			0			seg (SEG), SignalP-NN(euk) (SIGNALP), tmhmm (TMHMM)	2.304769012	0.003471757	AF-S
1080	6086	---NA---	584	0			0			seg (SEG)	2.46635556	0.002926484	AF-S
1081	6092	---NA---	663	0			0			seg (SEG), SignalP-NN(euk) (SIGNALP), tmhmm (TMHMM)	2.573913356	0.000585126	AF-S
1082	6139	PREDICTED: similar to conserved hypothetical protein [Acyrthosiphon pisum]	838	50	2.22E-150	60.22%	2	F:catalytic activity; P:metabolic process		IPR004245; IPR017849; PTHR10974:SF18 (PANTHER)	2.012883444	0.000338579	AF-S	InterProScan
1083	6145	uncharacterized protein c4orf29-like protein	846	50	3.02E-78	69.22%	1	C:extracellular region		IPR019149; PTHR13617 (PANTHER), PTHR13617:SF5 (PANTHER), seg (SEG)	2.177775204	0.010280347	AF-S
1084	6200	cg4090 cg4090-pa	787	1	3.76E-08	60.00%	0			seg (SEG)	2.863396408	0.017540779	AF-S
1085	6206	neuropilin and tolloid -like 1	875	50	2.17E-50	49.56%	4	C:cell; ; P:behavior; F:protein binding		IPR002172; IPR023415; PTHR10529 (PANTHER), PTHR10529:SF112 (PANTHER), seg (SEG), tmhmm (TMHMM)	2.091675413	0.00245141	AF-S	Round 1
1086	6232	PREDICTED: hypothetical protein [Acyrthosiphon pisum]	527	1	2.33E-19	72.00%	0			no IPS match	2.772827241	0.026894476	AF-S
1087	6312	reverse transcriptase	863	50	1.57E-29	53.34%	3	F:RNA binding; P:RNA-dependent DNA replication; F:RNA-directed DNA polymerase activity		no IPS match	2.140924695	0.00462102	AF-S
1088	6324	---NA---	671	0			0			seg (SEG), SignalP-NN(euk) (SIGNALP), tmhmm (TMHMM)	2.112424321	0.01194635	AF-S
1089	6451	fatty acid synthase	810	50	2.27E-112	53.60%	11	F:transferase activity; C:organelle; C:intracellular; F:hydrolase activity; F:protein binding; F:catalytic activity; F:binding; P:biosynthetic process; C:cytoplasm; C:protein complex; P:lipid metabolic process	EC:2.3.1.85	IPR000794; IPR016040; IPR020843; PTHR11712:SF5 (PANTHER)	2.188895621	0.000932207	AF-S	Round 1
1090	6533	---NA---	604	0			0			seg (SEG), SignalP-NN(euk) (SIGNALP), tmhmm (TMHMM)	2.060916481	0.011727854	AF-S
1091	6539	---NA---	496	0			0			seg (SEG), SignalP-NN(euk) (SIGNALP), tmhmm (TMHMM)	2.66421185	0.018168235	AF-S
1092	6545	mgc84976 protein	793	4	3.57E-14	62.75%	0			no IPS match	2.842044714	0.00090486	AF-S
1093	6563	---NA---	832	0			0			no IPS match	2.282649469	0.022168998	AF-S
1094	6565	hemagglutinin family protein	716	50	2.40E-08	44.84%	10	C:cell surface; C:membrane; F:chitin binding; C:outer membrane; C:extracellular region; P:pathogenesis; C:cell wall; F:calcium ion binding; P:chitin metabolic process; F:binding		seg (SEG), SignalP-NN(euk) (SIGNALP), tmhmm (TMHMM)	2.409416121	0.001651105	AF-S
1095	6647	ubiquitin carboxyl-terminal	842	10	1.28E-04	41.50%	14	F:ubiquitin thiolesterase activity; F:hydrolase activity; F:nucleic acid binding; F:nucleotide binding; F:transcription factor binding; F:ATP binding; F:zinc ion binding; C:myosin complex; F:motor activity; P:regulation of transcription, DNA-dependent; P:ubiquitin-dependent protein catabolic process; C:intracellular; F:protein binding; F:metal ion binding		seg (SEG)	2.442555686	0.002241248	AF-S
1096	6708	---NA---	886	0			0			no IPS match	2.758038866	0.002946956	AF-S
1097	6715	chromosome segregation and condensation	657	1	3.89E-04	46.00%	4	C:chromosome; F:ATP binding; P:chromosome organization; F:protein binding		SignalP-NN(euk) (SIGNALP), tmhmm (TMHMM)	3.014219375	0.014830506	AF-S
1098	6760	---NA---	566	0			0			G3DSA:2.40.50.40 (GENE3D)	3.573364366	0.013595433	AF-S
1099	6762	---NA---	704	0			0			no IPS match	3.144882527	0.000392292	AF-S
1100	6771	PREDICTED: similar to AGAP009638-PA [Tribolium castaneum]	726	1	1.28E-65	70.00%	0			PTHR19376 (PANTHER), PTHR19376:SF9 (PANTHER)	3.081912789	0.005746591	AF-S
1101	6805	radial spokehead-like 1	829	50	7.17E-61	46.64%	10	P:cilium axoneme assembly; C:radial spoke; C:cytoplasm; ; C:motile secondary cilium; C:intracellular; P:biological_process; C:cilium axoneme; C:cytoskeleton; P:cilium movement		PF04712 (PFAM)	2.57174212	0.003594336	AF-S
1102	6836	cg1443 cg1443-pa	616	50	1.02E-29	73.90%	3	F:binding; P:metabolic process; F:catalytic activity		SignalP-NN(euk) (SIGNALP), tmhmm (TMHMM)	2.076579311	0.002049911	AF-S
1103	6968	---NA---	458	0			0			seg (SEG)	2.621196779	0.001271782	AF-S
1104	7104	jnk1-associated membrane protein	619	50	1.45E-39	63.12%	1	C:cell		IPR008485	2.103812997	0.000475428	AF-S	Round 2
1105	7439	---NA---	496	0			0			SignalP-NN(euk) (SIGNALP)	2.934809111	0.044035235	AF-S
1106	7611	elegans protein partially confirmed by transcript evidence	641	50	8.13E-89	69.28%	11	P:protein modification process; P:reproduction; F:protein kinase activity; P:biological_process; P:multicellular organismal development; C:cytoplasm; F:structural molecule activity; F:protein binding; P:cellular amino acid and derivative metabolic process; C:cytoskeleton; C:protein complex	EC:2.7.11.18	IPR003961; IPR007110; IPR013098; IPR013783; PR00014 (PRINTS), PTHR10489 (PANTHER), SSF48726 (SUPERFAMILY)	2.061660435	0.008198656	AF-S	Round 1
1107	7675	---NA---	458	0			0			seg (SEG), SignalP-NN(euk) (SIGNALP), tmhmm (TMHMM)	2.326225964	0.002541688	AF-S
1108	7755	isoform f	340	24	3.37E-39	82.04%	8	C:cytoplasm; F:structural molecule activity; P:protein modification process; F:protein kinase activity; P:multicellular organismal development; P:cellular amino acid and derivative metabolic process; C:cytoskeleton; C:protein complex	EC:2.7.11.18	IPR008957; IPR013783; SignalP-NN(euk) (SIGNALP)	2.250769687	0.011714973	AF-S	Round 1
1109	7789	---NA---	566	0			0			SignalP-NN(euk) (SIGNALP), tmhmm (TMHMM)	2.061711031	0.000868458	AF-S
1110	7815	sporozoite threonine-asparagine-rich protein	618	20	4.09E-18	45.35%	0			seg (SEG)	2.088255267	0.000845656	AF-S
1111	7875	rho gtpase-activating protein 15	499	50	5.23E-69	57.56%	5	P:anatomical structure morphogenesis; P:cellular component organization; P:regulation of biological process; F:protein binding; F:enzyme regulator activity		IPR011993; IPR015767; seg (SEG)	2.327029687	0.001446101	AF-S	Round 1
1112	7925	cg34417 cg34417-pd	587	1	1.21E-42	78.00%	0			seg (SEG)	2.102917208	0.011878276	AF-S
1113	8116	PREDICTED: similar to T13H5.3 [Acyrthosiphon pisum]	648	1	4.82E-60	96.00%	0			seg (SEG)	2.174406085	0.011396083	AF-S
1114	8161	---NA---	533	0			0			seg (SEG), tmhmm (TMHMM)	2.664550155	0.00119097	AF-S
1115	8300	---NA---	463	0			0			seg (SEG), SignalP-NN(euk) (SIGNALP), tmhmm (TMHMM)	2.09664514	0.001014961	AF-S
1116	8572	ahnak protein	631	3	8.44E-05	41.00%	0			seg (SEG)	2.263678758	0.001354616	AF-S
1117	8837	PREDICTED: hypothetical protein [Acyrthosiphon pisum]	669	1	2.03E-17	79.00%	0			seg (SEG), SignalP-NN(euk) (SIGNALP), tmhmm (TMHMM)	2.064521453	0.005203623	AF-S
1118	8915	PREDICTED: hypothetical protein, partial [Acyrthosiphon pisum]	632	1	1.34E-27	93.00%	0			coil (COIL), seg (SEG)	2.079666237	0.000984494	AF-S
1119	9097	---NA---	430	0			0			no IPS match	2.926286489	0.001364645	AF-S
1120	9107	---NA---	629	0			0			no IPS match	2.836404975	0.000392292	AF-S
1121	9209	prophenoloxidase activating factor	640	9	3.79E-70	56.89%	3	P:proteolysis; F:serine-type endopeptidase activity; F:catalytic activity		SignalP-NN(euk) (SIGNALP)	2.421852777	0.00165042	AF-S
1122	9288	ga11633- partial	428	4	4.48E-43	71.00%	3	F:alpha-mannosidase activity; P:carbohydrate metabolic process; F:catalytic activity		no IPS match	2.07064317	0.003014937	AF-S
1123	9289	---NA---	489	0			0			seg (SEG), SignalP-NN(euk) (SIGNALP), tmhmm (TMHMM)	2.542529268	0.022412211	AF-S
1124	9339	PREDICTED: hypothetical protein [Acyrthosiphon pisum]	532	1	1.69E-12	72.00%	0			SignalP-NN(euk) (SIGNALP)	2.027999569	0.02083585	AF-S
1125	9392	---NA---	370	0			0			seg (SEG)	2.275645031	0.007433907	AF-S
1126	9463	---NA---	607	0			0			seg (SEG), SignalP-NN(euk) (SIGNALP), tmhmm (TMHMM)	2.496076788	0.003503955	AF-S
1127	9500	collagen adhesin	608	14	6.62E-41	51.86%	6	F:binding; C:cell wall; P:cell adhesion; C:cell surface; F:collagen binding; F:protein binding		seg (SEG)	2.591303729	0.004740296	AF-S
1128	9501	ectonucleotide pyrophosphatase phosphodiesterase 5 ( function)	604	16	2.30E-31	65.31%	2	F:catalytic activity; P:metabolic process		IPR017849; IPR017850; PTHR10151 (PANTHER), seg (SEG)	2.070218986	0.002512901	AF-S	InterProScan
1129	9580	---NA---	635	0			0			seg (SEG), SignalP-NN(euk) (SIGNALP)	2.193990148	0.006754307	AF-S
1130	9592	---NA---	638	0			0			no IPS match	3.046914884	0.002360459	AF-S
1131	9615	glutathione s-transferase theta 1	451	50	3.63E-69	67.44%	9	C:cell; F:transferase activity; P:biological_process; P:cellular amino acid and derivative metabolic process; F:catalytic activity; F:antioxidant activity; C:cytosol; F:protein binding; P:response to stress	EC:2.5.1.18; EC:1.11.1.9	IPR004045; IPR010987; IPR012335; IPR012336; PTHR11260 (PANTHER), PTHR11260:SF8 (PANTHER)	2.133724324	0.007452366	AF-S	Round 1
1132	9681	hypothetical protein AURANDRAFT_62682 [Aureococcus anophagefferens]	548	1	1.98E-05	43.00%	0			seg (SEG)	2.342977682	0.000955407	AF-S
1133	9691	hypothetical protein AaeL_AAEL008901 [Aedes aegypti]	343	1	7.08E-04	59.00%	3	F:protein kinase activity; F:ATP binding; P:apoptosis		no IPS match	2.295888183	0.008318398	AF-S	Round 1
1134	15207	similar to egalitarian	679	50	5.61E-110	63.44%	5	F:nucleic acid binding; C:intracellular; P:metabolic process; P:primary metabolic process; F:nuclease activity		IPR002562; G3DSA:3.30.420.10 (GENE3D), PTHR12124 (PANTHER), PTHR12124:SF4 (PANTHER), seg (SEG)	2.103213539	0.000423886	AF-S	Round 2
1135	15326	---NA---	249	0			0			no IPS match	2.013106168	0.013161695	AF-S
1136	15372	PREDICTED: similar to AGAP009638-PA [Tribolium castaneum]	720	5	3.64E-81	72.80%	0			PR01217 (PRINTS), PTHR19376 (PANTHER), PTHR19376:SF9 (PANTHER)	2.427162044	0.000392292	AF-S
1137	AJ880084.1	acetylcholine receptor protein alpha 4	2234	50	0	84.36%	4	F:ion channel activity; C:cell; P:ion transport; P:signal transduction		IPR002394; IPR006029; IPR006201; IPR006202; IPR018000; G3DSA:1.20.120.370 (GENE3D), PTHR18945:SF88 (PANTHER)	2.084222473	0.020360506	AF-S	Round 1
1138	DW361712.1	---NA---	378	0			0			seg (SEG)	2.185915029	0.000815626	AF-S
1139	43	atp-binding cassette transporter	1099	50	3.52E-110	81.60%	6	P:transport; C:cell; C:protein complex; F:transporter activity; F:nucleotide binding; F:hydrolase activity		IPR003439; IPR003593; IPR017871; G3DSA:3.40.50.300 (GENE3D), PTHR24223 (PANTHER), PTHR24223:SF97 (PANTHER), seg (SEG)	2.078992093	0.019916976	SF	Round 1
1140	56	isoform c	2146	23	9.82E-114	48.17%	0			seg (SEG)	2.791867358	0.000234962	SF
1141	56										2.740467072	0.000620408	SF
1142	65	cytidine deaminase	1036	50	6.79E-76	65.68%	13	C:cytosol; P:nucleobase, nucleoside, nucleotide and nucleic acid metabolic process; F:binding; P:regulation of biological process; P:cell growth; F:hydrolase activity; P:response to external stimulus; P:response to biotic stimulus; P:biological_process; P:catabolic process; P:cellular component organization; F:protein binding; C:extracellular region	EC:3.5.4.5	SignalP-NN(euk) (SIGNALP), tmhmm (TMHMM)	2.32674885	0.005866746	SF	Round 1
1143	65										2.12278139	0.009635434	SF
1144	162	---NA---	1174	0			0			no IPS match	2.743283415	0.00281843	SF
1145	162										2.595901649	0.00257592	SF
1146	191	juvenile hormone-inducible	982	50	1.94E-53	52.58%	0			IPR004119; IPR015897; G3DSA:3.90.1200.10 (GENE3D), PTHR11012 (PANTHER)	2.124569875	0.001130663	SF
1147	302	cral trio domain-containing protein	1154	50	1.68E-158	51.24%	3	C:intracellular; P:transport; F:transporter activity		IPR001071; IPR001251; PTHR10174 (PANTHER), PTHR10174:SF27 (PANTHER), seg (SEG)	2.041496582	0.00145352	SF	Round 2
1148	305	juvenile hormone-inducible	1313	50	9.13E-127	54.08%	2	;		IPR004119; IPR011009; IPR015897; G3DSA:3.90.1200.10 (GENE3D), PTHR11012 (PANTHER)	2.068763292	0.038318634	SF
1149	325	cg6981-pa	917	31	5.17E-74	71.68%	2	F:receptor activity; P:signal transduction		SignalP-NN(euk) (SIGNALP), tmhmm (TMHMM)	2.055806852	0.004672856	SF	Round 2
1150	334	---NA---	919	0			0			seg (SEG), SignalP-NN(euk) (SIGNALP)	2.105523562	0.003211989	SF
1151	334										2.002752148	0.003972017	SF
1152	364	thap domain containing 4	885	50	1.19E-27	53.54%	1	F:nucleic acid binding		IPR006612; PTHR23080 (PANTHER), PTHR23080:SF15 (PANTHER), seg (SEG)	2.029595225	0.001182144	SF	Round 2
1153	364										2.002582394	0.001020711	SF
1154	373	troponin c	903	50	5.95E-83	83.26%	1	F:calcium ion binding		IPR002048; IPR011992; IPR018247; IPR018248; IPR018249; PTHR23050 (PANTHER), PTHR23050:SF16 (PANTHER), SSF47473 (SUPERFAMILY)	2.458023756	0.00098957	SF	Round 1
1155	373										2.352695452	0.004001857	SF
1156	395	pyrroline-5-carboxylate reductase	1487	50	1.66E-143	70.26%	5	F:catalytic activity; P:biosynthetic process; P:cellular amino acid and derivative metabolic process; P:metabolic process; F:binding		IPR000304; IPR004455; IPR016040; SignalP-NN(euk) (SIGNALP), SSF51735 (SUPERFAMILY)	2.423249428	0.000639712	SF	Round 1
1157	395										2.30445601	0.001037153	SF
1158	414	atp-dependent dna helicase 2 subunit 2	844	17	6.07E-63	86.76%	0			seg (SEG), SignalP-NN(euk) (SIGNALP)	2.509123913	0.004802313	SF
1159	414										2.053594198	0.004681302	SF
1160	418	neurotransmitter gated ion channel	937	50	4.16E-159	52.48%	3	P:ion transport; C:cell; F:ion channel activity		IPR006201; IPR006202; PTHR18945:SF56 (PANTHER), SignalP-NN(euk) (SIGNALP), tmhmm (TMHMM)	2.014658207	0.00191731	SF	Round 1
1161	429	voltage-dependent calcium channel alpha 1g subunit	1381	50	3.13E-48	86.88%	7	P:behavior; P:regulation of biological process; P:cellular homeostasis; F:ion channel activity; C:protein complex; C:plasma membrane; P:ion transport		SignalP-NN(euk) (SIGNALP), tmhmm (TMHMM)	2.399707388	0.000351214	SF	Round 1
1162	429										2.204996866	0.00203672	SF
1163	438	---NA---	899	0			0			no IPS match	2.464538393	0.000237429	SF
1164	438										2.391584053	0.000986102	SF
1165	455	inositol monophosphatase 2	1028	50	1.38E-121	61.96%	1	F:hydrolase activity		IPR000760; IPR020552; G3DSA:3.30.540.10 (GENE3D), G3DSA:3.40.190.80 (GENE3D), PTHR20854:SF4 (PANTHER), tmhmm (TMHMM), SSF56655 (SUPERFAMILY)	2.023905916	0.018949501	SF	Round 1
1166	457	delta-1-pyrroline-5-carboxylate synthetase	1142	50	2.38E-56	85.64%	7	F:catalytic activity; C:mitochondrion; C:lipid particle; P:biosynthetic process; P:cellular amino acid and derivative metabolic process; F:kinase activity; P:metabolic process	EC:2.7.2.11; EC:1.2.1.41	IPR016161; IPR016162; IPR016163; PTHR11063 (PANTHER)	2.374192685	0.002251321	SF	Round 1
1167	457										2.272502921	0.000310842	SF
1168	497	cytochrome p450 cyp6ax1 protein	869	50	3.54E-154	64.44%	4	F:catalytic activity; F:electron carrier activity; F:binding; P:metabolic process		IPR001128; IPR002402; PTHR24292 (PANTHER), SignalP-NN(euk) (SIGNALP), tmhmm (TMHMM)	2.766266577	0.004161672	SF	Round 2
1169	506	---NA---	830	0			0			PS51257 (PROFILE), SignalP-NN(euk) (SIGNALP), tmhmm (TMHMM)	2.401238569	0.007863638	SF
1170	510	receptor associated protein ric-3	1280	50	1.00E-162	43.38%	5	C:organelle; C:intracellular; P:cell-cell signaling; P:biological_process; P:multicellular organismal development		coil (COIL), seg (SEG), SignalP-NN(euk) (SIGNALP), tmhmm (TMHMM)	2.269272498	0.000481804	SF	Round 1
1171	510										2.253887043	0.007915476	SF
1172	515	cd63 antigen	885	50	1.73E-119	56.70%	1	C:cell		IPR000301; IPR008952; IPR018499; IPR018503; PTHR19282 (PANTHER), PTHR19282:SF67 (PANTHER), SignalP-NN(euk) (SIGNALP), tmhmm (TMHMM)	2.66825379	0.000714659	SF	InterProScan
1173	515										2.440204234	0.000986102	SF
1174	516	arginine kinase	1095	50	4.83E-43	95.24%	1	F:kinase activity		IPR000749; IPR014746; IPR022414; IPR022415; PTHR11547:SF13 (PANTHER)	2.250425336	0.002276437	SF	Round 1
1175	516										2.040248607	0.028452973	SF
1176	534	cbp80 20-dependent translation initiation factor-like	1370	50	4.81E-134	48.68%	2	F:protein binding; P:nucleobase, nucleoside, nucleotide and nucleic acid metabolic process		IPR003890; IPR016021; PTHR23254 (PANTHER), PTHR23254:SF11 (PANTHER)	2.246223732	0.003917906	SF	InterProScan
1177	538	oxidase peroxidase	1042	50	2.20E-82	53.68%	5	F:antioxidant activity; F:catalytic activity; P:response to stress; F:binding; P:metabolic process		IPR002007; PTHR11475 (PANTHER), PTHR11475:SF24 (PANTHER)	2.066062953	0.002699197	SF	InterProScan
1178	572	gamma-interferon-inducible lysosomal thiol reductase	1143	50	5.07E-107	56.12%	0			SignalP-NN(euk) (SIGNALP)	2.500667996	0.000192187	SF
1179	572										2.401000288	0.000376536	SF
1180	584	lysozyme i-1	749	50	6.09E-90	56.06%	2	F:hydrolase activity; P:carbohydrate metabolic process	EC:3.2.1.17	IPR008597; PTHR11195:SF12 (PANTHER), SignalP-NN(euk) (SIGNALP), tmhmm (TMHMM)	2.019319296	0.003197066	SF	Round 2
1181	602	PREDICTED: hypothetical protein [Acyrthosiphon pisum]	1439	1	7.48E-93	83.00%	0			no IPS match	3.05293306	0.000616668	SF
1182	602										2.905095223	0.001218764	SF
1183	612	elongation of very long chain fatty acids protein aael008004	988	50	9.16E-141	64.46%	1	C:cell		IPR002076; tmhmm (TMHMM)	2.210215536	0.001026047	SF	Round 2
1184	612										2.022377814	0.003661081	SF
1185	613	hypothetical protein LOC100165393 [Acyrthosiphon pisum]	866	1	1.93E-43	78.00%	0			SignalP-NN(euk) (SIGNALP), tmhmm (TMHMM)	2.76878928	0.021184458	SF
1186	627	myosin heavy nonmuscle or smooth muscle	1568	50	0	86.52%	21	P:biological_process; P:anatomical structure morphogenesis; P:embryonic development; P:cellular component organization; C:cytoskeleton; C:protein complex; P:cytoskeleton organization; P:cell differentiation; P:multicellular organismal development; P:regulation of biological process; P:cell death; P:response to endogenous stimulus; P:reproduction; C:cytoplasm; F:motor activity; F:structural molecu…		IPR000048; IPR001609; IPR015650; coil (COIL), G3DSA:4.10.270.10 (GENE3D), PTHR13140 (PANTHER), seg (SEG), SSF52540 (SUPERFAMILY)	2.081654903	0.025473133	SF	Round 1
1187	642	thap domain containing 4	824	50	1.32E-22	49.70%	1	F:nucleic acid binding		IPR006612; coil (COIL), PTHR23080 (PANTHER), PTHR23080:SF15 (PANTHER)	2.236930366	0.000965398	SF	InterProScan
1188	642										2.113861846	0.002231224	SF
1189	651	hypothetical protein LOC100301916 [Acyrthosiphon pisum]	783	3	3.85E-13	47.00%	0			seg (SEG), SignalP-NN(euk) (SIGNALP), tmhmm (TMHMM)	2.01168114	0.001818476	SF
1190	698	---NA---	884	0			0			SignalP-NN(euk) (SIGNALP)	2.621019135	0.000310842	SF
1191	698										2.545253558	0.000619746	SF
1192	702	hydroxysteroid dehydrogenase like 1	741	50	4.11E-115	67.20%	6	F:catalytic activity; F:protein binding; P:transport; P:cellular component organization; C:mitochondrion; P:metabolic process		IPR002198; IPR002347; IPR016040; IPR020904; PTHR24316 (PANTHER), PTHR24316:SF38 (PANTHER)	2.697661039	0.000424287	SF	Round 1
1193	702										2.578453525	0.000506845	SF
1194	725	---NA---	790	0			0			SignalP-NN(euk) (SIGNALP), tmhmm (TMHMM)	2.014788678	0.004251296	SF
1195	749	cytochrome p450 cyp6ax1 protein	1013	50	2.64E-93	73.18%	4	F:binding; P:metabolic process; F:catalytic activity; F:electron carrier activity		IPR001128; IPR002403; IPR017972; PTHR24292 (PANTHER), seg (SEG)	2.185743567	0.000420992	SF	Round 2
1196	749										2.023814653	0.000678014	SF
1197	750	heat-responsive protein 12	1408	50	3.46E-26	66.18%	5	P:protein metabolic process; P:cellular component organization; P:regulation of biological process; P:translation; C:mitochondrion		IPR006056; IPR006175; IPR013813; IPR019897; seg (SEG)	2.439317897	0.008262396	SF	Round 1
1198	759	peptidyl-prolyl cis-trans isomerase	702	50	1.96E-116	61.64%	4	F:binding; C:intracellular; F:catalytic activity; P:protein metabolic process		IPR002130; IPR015891; PTHR11071 (PANTHER), PTHR11071:SF22 (PANTHER), seg (SEG)	2.100414214	0.001130663	SF	Round 1
1199	767	orcokinin precursor 4	1044	15	1.78E-25	75.53%	2	C:extracellular region; P:signal transduction		seg (SEG), tmhmm (TMHMM)	3.150284253	0.00012485	SF	Round 2
1200	767										3.080518859	0.000132981	SF
1201	772	transglutaminase	1665	50	1.44E-114	60.88%	5	C:cytoplasm; P:response to external stimulus; P:response to stress; F:transferase activity; P:protein modification process		IPR002931; IPR008958; IPR013783; IPR013808; IPR023608; G3DSA:3.90.260.10 (GENE3D), PTHR11590:SF17 (PANTHER), seg (SEG), SignalP-NN(euk) (SIGNALP), SSF54001 (SUPERFAMILY)	2.926330326	0.001083666	SF	Round 1
1202	772										2.696764405	0.000249461	SF
1203	783	alpha-tocopherol transfer	1165	50	5.65E-146	54.70%	3	F:transporter activity; C:intracellular; P:transport		IPR001251; PTHR10174 (PANTHER), PTHR10174:SF35 (PANTHER), seg (SEG)	2.158880404	0.04159398	SF
1204	825	---NA---	1044	0			0			no IPS match	2.383038947	0.003525535	SF
1205	825										2.210356065	0.001673399	SF
1206	844	PREDICTED: hypothetical protein [Acyrthosiphon pisum]	2718	2	0	75.00%	0			seg (SEG)	2.501944185	0.006707208	SF
1207	917	neural ectodermal development factor imp-l2	1292	50	5.04E-138	46.72%	2	P:cell adhesion; C:extracellular region		no IPS match	2.478716026	0.00253436	SF
1208	989	zinc mym domain containing partial	745	3	5.41E-06	78.33%	0			no IPS match	2.260511252	0.003484587	SF
1209	1035	tubulin folding cofactor e-like	915	50	1.72E-69	70.86%	6	; C:cytoplasm; C:cytoskeleton; P:biological_process; F:protein binding;		G3DSA:3.10.20.90 (GENE3D), PTHR15140 (PANTHER), SSF54236 (SUPERFAMILY)	2.057549684	0.000706523	SF
1210	1056	glyceraldehyde-3-phosphate dehydrogenase	1456	50	3.82E-169	91.54%	8	C:lipid particle; P:carbohydrate metabolic process; P:generation of precursor metabolites and energy; P:catabolic process; F:catalytic activity; F:nucleotide binding; P:metabolic process; P:biosynthetic process	EC:1.2.1.12	IPR006424; IPR016040; IPR020828; IPR020829; IPR020830; IPR020831; G3DSA:3.30.360.10 (GENE3D), seg (SEG), SSF51735 (SUPERFAMILY), SSF55347 (SUPERFAMILY)	2.13728737	0.001354744	SF	Round 1
1211	1073	protease m1 zinc metalloprotease	994	50	1.50E-149	49.88%	5	P:response to external stimulus; P:response to abiotic stimulus; F:peptidase activity; P:protein metabolic process; P:catabolic process		IPR001930; tmhmm (TMHMM)	2.333051521	0.014205397	SF	Round 1
1212	1073										2.015266292	0.022386498	SF
1213	1074	na+ k+ atpase alpha subunit	667	50	1.69E-127	82.58%	17	P:multicellular organismal development; P:anatomical structure morphogenesis; P:cellular component organization; P:regulation of biological process; P:response to external stimulus; P:response to abiotic stimulus; F:hydrolase activity; F:transporter activity; P:embryonic development; C:plasma membrane; C:protein complex; C:nucleus; P:biological_process; P:behavior; P:biosynthetic process; P:nucle…	EC:3.6.3.9	IPR006068; IPR006069; IPR023298; PTHR24093 (PANTHER), PTHR24093:SF100 (PANTHER), SignalP-NN(euk) (SIGNALP), tmhmm (TMHMM)	2.514237626	0.002178919	SF	Round 1
1214	1074										2.406399248	0.001661892	SF
1215	1082	aminopeptidase n	1371	50	2.43E-85	54.88%	11	C:membrane; F:hydrolase activity; F:zinc ion binding; C:anchored to membrane; F:metallopeptidase activity; F:peptidase activity; F:receptor activity; P:proteolysis; F:metal ion binding; C:plasma membrane; F:aminopeptidase activity		seg (SEG)	2.131249006	0.001037153	SF
1216	1086	---NA---	1044	0			0			seg (SEG)	2.230260503	0.001532019	SF
1217	1141	nitrilase member 2	1031	50	2.34E-153	69.32%	2	C:mitochondrion; P:metabolic process		IPR003010; PTHR23088 (PANTHER)	2.568409708	0.000416147	SF	Round 1
1218	1141										2.354556143	0.001050852	SF
1219	1155	---NA---	684	0			0			G3DSA:3.30.780.10 (GENE3D), PTHR10388 (PANTHER)	2.37004311	0.00106778	SF
1220	1155										2.23028614	0.000515474	SF
1221	1186	---NA---	997	0			0			no IPS match	2.82494599	0.001759743	SF
1222	1186										2.807988919	0.001516172	SF
1223	1210	ACYPI001774 [Acyrthosiphon pisum]	924	2	1.23E-38	86.50%	0			seg (SEG), SignalP-NN(euk) (SIGNALP)	2.086249308	0.003034405	SF
1224	1325	ipt tig domain containing protein	1754	50	0	48.48%	13	C:nucleosome; F:helicase activity; P:auxin biosynthetic process; C:nucleus; F:DNA binding; F:hydrolase activity; F:nucleic acid binding; F:nucleotide binding; P:nucleosome assembly; F:ATP binding; F:ATP-dependent helicase activity; F:structural molecule activity; C:cytoskeleton		coil (COIL), seg (SEG), SignalP-NN(euk) (SIGNALP)	2.356035394	0.003716972	SF
1225	1325										2.112541352	0.006656476	SF
1226	1367	receptor-type tyrosine-protein phosphatase n2	806	18	3.36E-92	52.39%	7	P:dephosphorylation; F:phosphatase activity; F:receptor activity; F:hydrolase activity; P:protein amino acid dephosphorylation; F:protein tyrosine phosphatase activity; F:phosphoprotein phosphatase activity		seg (SEG), SignalP-NN(euk) (SIGNALP)	2.639360647	0.000706523	SF
1227	1367										2.327687814	0.000237429	SF
1228	1398	---NA---	839	0			0			seg (SEG)	2.156646168	0.004098454	SF
1229	1422	amp-dependent synthetase and ligase	815	50	6.49E-91	75.44%	2	F:catalytic activity; P:lipid metabolic process	EC:6.2.1.3	SignalP-NN(euk) (SIGNALP), tmhmm (TMHMM)	2.290165626	0.002374274	SF	Round 2
1230	1438	serine protease	1667	50	0	70.52%	3	P:protein metabolic process; P:catabolic process; F:peptidase activity		IPR008758; G3DSA:3.40.50.1820 (GENE3D), PTHR11010:SF4 (PANTHER), SignalP-NN(euk) (SIGNALP)	2.548266802	0.005164743	SF	Round 2
1231	1438										2.418181246	0.003917906	SF
1232	1439	---NA---	732	0			0			no IPS match	2.409415292	0.001256709	SF
1233	1439										2.19874082	0.00097762	SF
1234	1479	---NA---	659	0			0			seg (SEG), SignalP-NN(euk) (SIGNALP), tmhmm (TMHMM)	2.389568106	0.002563826	SF
1235	1483	thiamine transporter 1	998	50	5.48E-11	61.32%	4	F:binding; P:transport; F:transporter activity; C:cell		IPR002666; PTHR10686:SF2 (PANTHER), seg (SEG), SignalP-NN(euk) (SIGNALP), tmhmm (TMHMM)	2.433832672	0.007654919	SF	InterProScan
1236	1483										2.365562319	0.009393857	SF
1237	1485	ACYPI007111 [Acyrthosiphon pisum]	1080	1	1.20E-38	88.00%	0			seg (SEG), SignalP-NN(euk) (SIGNALP), tmhmm (TMHMM)	2.676832902	0.000483597	SF
1238	1485										2.132919046	0.002437204	SF
1239	1486	ACYPI007111 [Acyrthosiphon pisum]	1110	1	1.26E-38	88.00%	0			seg (SEG), SignalP-NN(euk) (SIGNALP), tmhmm (TMHMM)	2.005920244	0.003561182	SF
1240	1486										2.000122054	0.001803315	SF
1241	1487	---NA---	825	0			0			tmhmm (TMHMM)	2.401648336	0.000911468	SF
1242	1487										2.249824035	0.003988968	SF
1243	1491	PREDICTED: hypothetical protein [Acyrthosiphon pisum]	1005	1	1.47E-104	88.00%	0			coil (COIL), seg (SEG), SignalP-NN(euk) (SIGNALP)	2.469309542	0.000231572	SF
1244	1491										2.446018437	0.000192187	SF
1245	1525	type domain containing 4	870	50	8.74E-52	49.04%	4	F:protein binding; P:biological_process; C:proteinaceous extracellular matrix; F:peptidase activity		IPR000884; IPR010909; G3DSA:2.20.100.10 (GENE3D), PTHR13723 (PANTHER), PTHR13723:SF16 (PANTHER)	2.097718971	0.000339087	SF	Round 1
1246	1534	chkov2 cg10675-pa	700	7	1.34E-16	82.00%	0			SignalP-NN(euk) (SIGNALP)	2.304898809	0.009707096	SF
1247	1561	---NA---	455	0			0			SignalP-NN(euk) (SIGNALP), tmhmm (TMHMM)	2.518815402	0.000192187	SF
1248	1561										2.502918822	0.000234962	SF
1249	1576	cg3556 cg3556-pa	1015	27	1.12E-83	75.44%	6	P:regulation of biological process; P:transcription; P:transport; F:DNA binding; C:intracellular; F:binding		no IPS match	2.495123847	0.00278445	SF	Round 2
1250	1576										2.17375456	0.00040873	SF
1251	1646	oxidase peroxidase	860	50	3.64E-103	52.16%	5	F:antioxidant activity; F:catalytic activity; P:response to stress; F:binding; P:metabolic process		IPR002007; PTHR11475 (PANTHER), PTHR11475:SF24 (PANTHER), SignalP-NN(euk) (SIGNALP)	2.390403911	0.006985421	SF	InterProScan
1252	1664	---NA---	810	0			0			tmhmm (TMHMM)	2.308993758	0.000693789	SF
1253	1679	---NA---	987	0			0			no IPS match	2.404117973	0.000376315	SF
1254	1679										2.181670926	0.001085139	SF
1255	1713	isoform a	1257	50	2.02E-75	54.40%	2	C:integral to membrane; P:transport		seg (SEG), SignalP-NN(euk) (SIGNALP), tmhmm (TMHMM)	2.656977001	0.001225037	SF
1256	1713										2.572993753	0.002118339	SF
1257	1722	troponin c	960	50	2.61E-79	94.16%	1	F:calcium ion binding		IPR002048; IPR011992; IPR018247; IPR018248; IPR018249; PTHR23050 (PANTHER), PTHR23050:SF16 (PANTHER), SSF47473 (SUPERFAMILY)	2.022387609	0.00919251	SF	Round 2
1258	1723	---NA---	429	0			0			no IPS match	2.153085905	0.002799825	SF
1259	1723										2.003842686	0.003848899	SF
1260	1769	conserved plasmodium protein	1090	5	6.37E-88	76.40%	3	; P:symbiosis, encompassing mutualism through parasitism;		IPR013326; coil (COIL), seg (SEG), SignalP-NN(euk) (SIGNALP)	2.350389183	0.001083666	SF
1261	1770	conserved plasmodium protein	971	5	1.50E-90	77.60%	3	; P:symbiosis, encompassing mutualism through parasitism;		coil (COIL), seg (SEG), SignalP-NN(euk) (SIGNALP)	2.217037571	0.017319705	SF
1262	1777	synaptotagmin 4	1148	50	9.73E-140	76.54%	8	P:transport; P:cell-cell signaling; F:calcium ion binding; C:cytoplasmic membrane-bounded vesicle; F:lipid binding; P:regulation of biological process; F:protein binding; C:plasma membrane		IPR000008; IPR008973; IPR018029; IPR020477; G3DSA:2.60.40.150 (GENE3D), PTHR10024 (PANTHER), PTHR10024:SF114 (PANTHER)	2.952505145	0.00040873	SF	Round 1
1263	1777										2.793431863	0.00052335	SF
1264	1795	---NA---	1242	0			0			SignalP-NN(euk) (SIGNALP), tmhmm (TMHMM)	2.421466462	0.001706036	SF
1265	1795										2.009229335	0.000832758	SF
1266	1824	PREDICTED: hypothetical protein [Acyrthosiphon pisum]	1616	1	1.17E-113	78.00%	0			SignalP-NN(euk) (SIGNALP), tmhmm (TMHMM)	2.01557046	0.011882526	SF
1267	1846	PREDICTED: hypothetical protein [Acyrthosiphon pisum]	857	1	7.48E-16	63.00%	0			seg (SEG), SignalP-NN(euk) (SIGNALP)	2.573490381	0.007549011	SF
1268	1846										2.299791684	0.001520558	SF
1269	1847	---NA---	975	0			0			no IPS match	2.706106828	0.00087044	SF
1270	1847										2.669755946	0.000613687	SF
1271	1861	catalase	977	50	4.47E-127	77.20%	16	P:response to abiotic stimulus; P:response to stress; P:catabolic process; F:binding; F:nucleotide binding; F:catalytic activity; F:antioxidant activity; P:lipid metabolic process; P:biological_process; F:protein binding; P:cellular component organization; C:peroxisome; P:regulation of biological process; P:cell death; P:metabolic process; P:cellular amino acid and derivative metabolic process	EC:1.11.1.6	IPR002226; IPR010582; IPR011614; IPR018028; IPR020835; PTHR11465 (PANTHER)	2.20283898	0.008611772	SF	Round 1
1272	1901	---NA---	878	0			0			seg (SEG), SignalP-NN(euk) (SIGNALP), tmhmm (TMHMM)	2.395248617	0.000279131	SF
1273	1901										2.16090628	0.001085139	SF
1274	2018	hypothetical protein Phum_PHUM538590 [Pediculus humanus corporis]	924	1	1.98E-04	51.00%	0			seg (SEG)	2.112229061	0.000416629	SF
1275	2037	isoform i	858	16	2.45E-91	52.50%	0			no IPS match	2.716393124	0.000986102	SF
1276	2037										2.286105581	0.000371377	SF
1277	2045	---NA---	1063	0			0			seg (SEG), SignalP-NN(euk) (SIGNALP), tmhmm (TMHMM)	2.287211987	0.000279131	SF
1278	2059	glucosyl glucuronosyl transferases	871	50	2.11E-114	65.78%	1	F:transferase activity		no IPS match	2.003353156	0.002509667	SF	InterProScan
1279	2078	multiple inositol polyphosphate phosphatase	821	50	3.37E-103	59.26%	2	F:hydrolase activity; P:metabolic process		IPR000560; G3DSA:3.40.50.1240 (GENE3D), PTHR20963 (PANTHER), PTHR20963:SF8 (PANTHER), tmhmm (TMHMM)	2.087871556	0.007207867	SF	Round 1
1280	2088	---NA---	974	0			0			seg (SEG), SignalP-NN(euk) (SIGNALP), tmhmm (TMHMM)	2.983115786	0.000928401	SF
1281	2088										2.753853283	0.002571347	SF
1282	2097	limulus clotting factor c	1112	50	4.30E-172	59.56%	3	F:peptidase activity; P:protein metabolic process; P:catabolic process		IPR001254; IPR009003; IPR016060; IPR018114; G3DSA:2.40.10.10 (GENE3D), PTHR24260 (PANTHER), SignalP-NN(euk) (SIGNALP)	2.099664778	0.000620408	SF	InterProScan
1283	2113	udp-glucose 4-epimerase	641	50	3.45E-55	71.94%	1	F:catalytic activity		no IPS match	2.14497366	0.010751613	SF	Round 1
1284	2147	---NA---	818	0			0			no IPS match	2.15936588	0.001741814	SF
1285	2163	---NA---	656	0			0			SignalP-NN(euk) (SIGNALP)	2.255679913	0.001992484	SF
1286	2178	---NA---	868	0			0			SignalP-NN(euk) (SIGNALP)	2.769282458	0.001471399	SF
1287	2178										2.447551582	0.000515474	SF
1288	2205	---NA---	620	0			0			seg (SEG), SignalP-NN(euk) (SIGNALP)	2.246773333	0.001689819	SF
1289	2244	pre-mrna cleavage complex 2 protein pcf11	779	44	3.78E-21	70.77%	6	F:RNA binding; C:nucleoplasm; C:protein complex; F:transcription regulator activity; P:regulation of biological process; P:transcription		IPR006569; IPR008942; PTHR15921 (PANTHER), PTHR15921:SF3 (PANTHER)	2.315938525	0.00330427	SF	Round 1
1290	2278	---NA---	652	0			0			seg (SEG), SignalP-NN(euk) (SIGNALP), tmhmm (TMHMM)	2.110872466	0.000706523	SF
1291	2283	hypothetical protein LOC100302461 [Acyrthosiphon pisum]	921	1	3.16E-87	72.00%	0			seg (SEG), SignalP-NN(euk) (SIGNALP), tmhmm (TMHMM)	2.355085796	0.000231572	SF
1292	2283										2.068801717	0.004914387	SF
1293	2285	---NA---	733	0			7	F:transcription factor activity; F:DNA binding; F:protein binding; C:nucleoplasm; C:protein complex; P:regulation of biological process; P:transcription		IPR004827; IPR011700; coil (COIL), G3DSA:1.20.5.170 (GENE3D)	4.069019247	0.001701465	SF	InterProScan
1294	2285										2.683201002	0.003237254	SF
1295	2373	lots wife cg33968-pa	841	1	1.84E-11	90.00%	0			no IPS match	2.429914985	0.000990456	SF
1296	2373										2.346726439	0.000416629	SF
1297	2393	---NA---	806	0			0			SignalP-NN(euk) (SIGNALP), tmhmm (TMHMM)	2.571844063	0.001220733	SF
1298	2393										2.167406441	0.001205194	SF
1299	2434	---NA---	510	0			0			SignalP-NN(euk) (SIGNALP), tmhmm (TMHMM)	2.40817779	0.000652909	SF
1300	2434										2.232094545	0.001962405	SF
1301	2557	notch-like protein	1019	24	9.03E-25	71.46%	1	F:enzyme regulator activity		seg (SEG), SignalP-NN(euk) (SIGNALP), tmhmm (TMHMM)	3.089417385	0.000502404	SF	Round 2
1302	2678	arrestin homolog	833	50	2.28E-123	76.42%	6	C:cytoplasm; C:cell; P:response to external stimulus; P:signal transduction; P:response to abiotic stimulus; F:protein binding		IPR000698; IPR011021; IPR011022; IPR014752; IPR014753; IPR017864; PTHR11792:SF4 (PANTHER), seg (SEG), SignalP-NN(euk) (SIGNALP)	2.080765201	0.003689222	SF	Round 1
1303	2712	facilitative hexose transporter 1	1614	50	1.68E-141	72.52%	3	C:cell; F:transporter activity; P:transport		IPR003663; IPR005828; IPR016196; IPR020846; G3DSA:1.20.1250.20 (GENE3D), PTHR24063 (PANTHER), PTHR24063:SF77 (PANTHER), SignalP-NN(euk) (SIGNALP), tmhmm (TMHMM)	2.107082148	0.000416629	SF	Round 1
1304	2719	hypothetical protein LOC100164574 [Acyrthosiphon pisum]	648	1	7.06E-11	93.00%	0			seg (SEG), SignalP-NN(euk) (SIGNALP)	2.197245831	0.00087044	SF
1305	2719										2.186803509	0.00059603	SF
1306	2728	no-mechanoreceptor potential a	932	50	7.10E-119	67.70%	3		EC:3.4.21.0	IPR001507; PTHR22963 (PANTHER), PTHR22963:SF17 (PANTHER), tmhmm (TMHMM)	2.130358714	0.002361372	SF	Round 1
1307	2759	---NA---	781	0			0			seg (SEG), SignalP-NN(euk) (SIGNALP), tmhmm (TMHMM)	2.269680869	0.003230203	SF
1308	2759										2.22944052	0.004721908	SF
1309	2788	ace-paralogous acetylcholinesterase	1021	50	3.10E-166	75.88%	2	F:hydrolase activity; P:lipid metabolic process	EC:3.1.1.8; EC:3.1.1.7	IPR002018; G3DSA:3.40.50.1820 (GENE3D), PTHR11559 (PANTHER), PTHR11559:SF33 (PANTHER)	2.540350607	0.000542256	SF	Round 2
1310	2788										2.347209085	0.002028445	SF
1311	2805	---NA---	935	0			0			SignalP-NN(euk) (SIGNALP)	2.372079131	0.000368102	SF
1312	2805										2.290173946	0.000249461	SF
1313	2816	---NA---	756	0			0			no IPS match	2.106702502	0.003211989	SF
1314	2816										2.072886861	0.00309022	SF
1315	2829	salivary protein mys2 precursor	1238	5	1.96E-83	66.40%	0			no IPS match	2.172334495	0.002561749	SF
1316	2829										2.00033076	0.000904954	SF
1317	2862	---NA---	546	0			0			seg (SEG)	2.153185164	0.013355756	SF
1318	2862										2.139761586	0.014345383	SF
1319	2889	low-density lipoprotein receptor-related protein 2	928	50	9.63E-84	57.70%	14	F:protein binding; C:organelle; C:intracellular; P:biological_process; P:multicellular organismal development; P:response to external stimulus; P:transport; P:cellular component organization; C:cell; P:primary metabolic process; F:receptor activity; C:plasma membrane; C:cytoplasm; P:signal transduction		IPR000033; IPR002172; IPR011042; IPR023415; G3DSA:2.10.25.10 (GENE3D), PTHR10529 (PANTHER), PTHR10529:SF113 (PANTHER), seg (SEG)	2.055128589	0.001633113	SF	Round 1
1320	2951	glucose dehydrogenase	783	50	2.81E-64	55.68%	3	P:alcohol metabolic process; F:oxidoreductase activity, acting on CH-OH group of donors; F:FAD binding		IPR007867; G3DSA:3.30.560.10 (GENE3D), G3DSA:3.50.50.60 (GENE3D), PTHR11552 (PANTHER), PTHR11552:SF10 (PANTHER), seg (SEG), SSF54373 (SUPERFAMILY)	2.057879703	0.007799487	SF
1321	2967	---NA---	789	0			0			seg (SEG)	2.052853698	0.000368102	SF
1322	2977	---NA---	896	0			0			seg (SEG), SignalP-NN(euk) (SIGNALP), tmhmm (TMHMM)	2.572964652	0.00198099	SF
1323	2977										2.500366514	0.00287304	SF
1324	2988	---NA---	760	0			0			seg (SEG)	2.628864066	0.00074485	SF
1325	2988										2.461002938	0.00615541	SF
1326	3026	---NA---	811	0			0			no IPS match	2.101787025	0.001177434	SF
1327	3026										2.001068429	0.002542742	SF
1328	3073	pyruvate dehydrogenase beta	1724	50	0	85.60%	13	F:catalytic activity; P:regulation of biological process; P:growth; P:embryonic development; F:protein binding; C:lipid particle; P:biosynthetic process; P:carbohydrate metabolic process; P:generation of precursor metabolites and energy; P:catabolic process; P:cellular amino acid and derivative metabolic process; C:cytoplasm; C:protein complex	EC:1.2.4.1	IPR005475; IPR005476; IPR009014; IPR015941; G3DSA:3.40.50.970 (GENE3D), PTHR11624 (PANTHER), PTHR11624:SF11 (PANTHER), SSF52518 (SUPERFAMILY)	2.232095356	0.000316226	SF	Round 1
1329	3141	PREDICTED: hypothetical protein [Acyrthosiphon pisum]	834	1	2.66E-79	95.00%	0			no IPS match	2.427213693	0.00122131	SF
1330	3141										2.120852428	0.000750448	SF
1331	3142	chorion b-zip transcription factor	1320	6	2.17E-160	66.17%	7	F:transcription factor activity; F:DNA binding; F:protein binding; C:nucleoplasm; C:protein complex; P:regulation of biological process; P:transcription		IPR004827; IPR011700; coil (COIL), G3DSA:1.20.5.170 (GENE3D), seg (SEG)	2.355045443	0.000292624	SF	InterProScan
1332	3150	kazal-type proteinase inhibitor	1314	25	2.82E-43	59.60%	1	F:protein binding		IPR002350; IPR011497; G3DSA:3.30.60.30 (GENE3D), PS51465 (PROFILE), seg (SEG), SignalP-NN(euk) (SIGNALP), tmhmm (TMHMM), SSF100895 (SUPERFAMILY)	2.695065654	0.000376536	SF	InterProScan
1333	3150										2.642585079	0.000279131	SF
1334	3167	calcium-transporting atpase sarcoplasmic endoplasmic reticulum type (calcium pump)	1517	50	0	92.04%	11	F:protein binding; C:endoplasmic reticulum; P:ion transport; C:cell; C:nuclear envelope; P:regulation of biological process; P:cellular homeostasis; F:hydrolase activity; F:transporter activity; P:cell-cell signaling; C:lipid particle	EC:3.6.3.8	seg (SEG), SignalP-NN(euk) (SIGNALP)	2.04470867	0.038729205	SF	Round 1
1335	3184	cytochrome b-c1 complex subunit 9	793	50	3.45E-09	61.92%	15	C:mitochondrial respiratory chain complex III; P:spermatid development; C:membrane; C:mitochondrial inner membrane; C:respiratory chain; C:mitochondrion; P:transport; C:mitochondrial envelope; P:mitochondrial electron transport, ubiquinol to cytochrome c; ; P:oxidation reduction; F:oxidoreductase activity; P:electron transport chain; P:biological_process; F:ubiquinol-cytochrome-c reductase activi…		SignalP-NN(euk) (SIGNALP)	2.000107528	0.00532387	SF
1336	3295	---NA---	1188	0			0			SignalP-NN(euk) (SIGNALP)	2.605736819	0.001888666	SF
1337	3435	alpha-glucosidase	2237	50	0	59.68%	2	F:hydrolase activity; P:carbohydrate metabolic process	EC:3.2.1.0	IPR000322; IPR013785; PTHR22762:SF2 (PANTHER), SignalP-NN(euk) (SIGNALP), tmhmm (TMHMM)	2.020116919	0.017209496	SF	Round 1
1338	3457	adenylate kinase 1	1257	50	4.04E-100	76.20%	14	P:cell cycle; C:cytosol; F:kinase activity; C:cell; C:mitochondrion; P:cell differentiation; P:regulation of biological process; P:multicellular organismal development; F:protein binding; C:cytoplasm; C:nucleus; C:plasma membrane; P:nucleobase, nucleoside, nucleotide and nucleic acid metabolic process; F:nucleotide binding	EC:2.7.4.3	IPR000850; G3DSA:3.40.50.300 (GENE3D), PTHR23359:SF16 (PANTHER)	3.119899032	0.000249461	SF	Round 1
1339	3457										2.690626966	0.000424123	SF
1340	3536	---NA---	961	0			0			seg (SEG), SignalP-NN(euk) (SIGNALP), tmhmm (TMHMM)	2.157068457	0.000988688	SF
1341	3536										2.064129294	0.004768917	SF
1342	3548	elongation of very long chain fatty acids (fen1 sur4 yeast)-like 4	2069	50	5.78E-55	69.18%	5	P:cytoskeleton organization; P:cell cycle; P:biosynthetic process; P:lipid metabolic process; C:cell		IPR002076; tmhmm (TMHMM)	2.573238465	0.008636428	SF	Round 1
1343	3548										2.546886733	0.012436389	SF
1344	3558	ACYPI44516 [Acyrthosiphon pisum]	767	1	1.00E-50	72.00%	0			seg (SEG), SignalP-NN(euk) (SIGNALP), tmhmm (TMHMM)	2.154714712	0.007977729	SF
1345	3564	---NA---	1663	0			0			SignalP-NN(euk) (SIGNALP)	2.473425021	0.00040768	SF
1346	3564										2.32337602	0.000725896	SF
1347	3657	zinc metalloprotease	1293	50	3.59E-168	62.24%	3	F:peptidase activity; P:protein metabolic process; P:catabolic process		IPR000718; IPR008753; IPR018497; G3DSA:3.40.390.10 (GENE3D), SSF55486 (SUPERFAMILY)	2.286498675	0.001142919	SF	Round 2
1348	3770	isoform a	1017	25	1.49E-136	58.88%	0			seg (SEG)	2.908693773	0.000311703	SF
1349	3774	cd63 antigen	1102	50	1.01E-72	55.38%	1	C:cell		IPR000301; IPR008952; IPR018499; PTHR19282 (PANTHER), PTHR19282:SF109 (PANTHER), seg (SEG), SignalP-NN(euk) (SIGNALP), tmhmm (TMHMM)	2.166983649	0.004266627	SF	Round 2
1350	3794	large tegument protein	1562	49	0	51.53%	13	C:transcription factor TFIID complex; C:host cell cytoplasm; F:ubiquitin thiolesterase activity; F:DNA binding; F:hydrolase activity; F:cysteine-type peptidase activity; C:virion; F:peptidase activity; C:host cell nucleus; F:translation initiation factor activity; F:transcription initiation factor activity; P:transcription initiation; C:viral tegument		seg (SEG)	2.567321702	0.000169776	SF
1351	3794										2.395840795	0.000258518	SF
1352	3807	protein phosphatase 1g	1121	50	1.24E-126	64.50%	3	F:phosphoprotein phosphatase activity; C:intracellular; P:protein modification process	EC:3.1.3.16	IPR001932; IPR014045; IPR015655; PTHR13832:SF91 (PANTHER)	2.058330344	0.00145352	SF	Round 1
1353	3827	adp atp translocase	747	50	7.68E-93	88.72%	10	C:mitochondrion; P:behavior; P:transport; C:lipid particle; F:transporter activity; P:multicellular organismal development; P:biological_process; C:cell; P:cellular homeostasis; F:binding		IPR002067; IPR018108; IPR023395; PTHR24089 (PANTHER), PTHR24089:SF35 (PANTHER), tmhmm (TMHMM)	2.596900192	0.003561182	SF	Round 1
1354	3831	hypothetical protein LOC100160919 [Acyrthosiphon pisum]	903	1	6.05E-27	87.00%	0			seg (SEG), SignalP-NN(euk) (SIGNALP), tmhmm (TMHMM)	2.327086648	0.000439508	SF
1355	3831										2.131878371	0.000414442	SF
1356	3860	cellular retinoic acid binding protein	1005	50	7.65E-69	71.30%	3	P:transport; F:lipid binding; F:transporter activity		seg (SEG), SignalP-NN(euk) (SIGNALP), tmhmm (TMHMM)	2.120543796	0.000886547	SF	Round 2
1357	3885	protease m1 zinc metalloprotease	2213	50	0	45.46%	5	C:plasma membrane; P:biological_process; F:peptidase activity; P:protein metabolic process; P:catabolic process		IPR001930; PTHR11533:SF18 (PANTHER), seg (SEG), SSF55486 (SUPERFAMILY)	2.092000568	0.000498181	SF	Round 1
1358	3885										2.015016774	0.001818916	SF
1359	3896	glutathione s-transferase	949	50	8.17E-102	71.02%	2	F:transferase activity; F:protein binding		IPR004045; IPR004046; IPR010987; IPR012335; IPR012336; IPR017933; PTHR11571 (PANTHER)	2.27064783	0.001472137	SF	Round 2
1360	3896										2.019573993	0.001162994	SF
1361	3903	---NA---	1244	0			0			no IPS match	2.11688571	0.018721481	SF
1362	3973	---NA---	594	0			0			seg (SEG), SignalP-NN(euk) (SIGNALP), tmhmm (TMHMM)	2.024720262	0.019059476	SF
1363	3981	---NA---	559	0			0			no IPS match	2.018196648	0.000986102	SF
1364	4006	transient receptor potential	549	6	9.87E-06	43.50%	8	F:calcium channel activity; P:calcium ion transport; C:integral to membrane; C:membrane; P:transmembrane transport; F:ion channel activity; P:ion transport; P:transport		seg (SEG)	2.184970098	0.001594943	SF
1365	4013	cuticular protein cpg12	504	50	1.61E-32	75.78%	0			PTHR22979 (PANTHER), seg (SEG)	2.43343311	0.000315612	SF
1366	4013										2.352042946	0.000497393	SF
1367	4054	---NA---	317	0			0			SignalP-NN(euk) (SIGNALP)	2.599271926	0.005731764	SF
1368	4054										2.57478282	0.006014276	SF
1369	4115	---NA---	387	0			0			seg (SEG), SignalP-NN(euk) (SIGNALP)	2.037476738	0.003244976	SF
1370	4141	hypothetical protein LOC100167162 [Acyrthosiphon pisum]	603	1	4.09E-12	48.00%	0			no IPS match	2.017479541	0.001992484	SF
1371	4369	disks large 1 tumor suppressor protein	732	50	3.22E-112	83.24%	27	F:receptor binding; F:structural molecule activity; ; F:protein binding; P:multicellular organismal development; P:cellular component organization; P:anatomical structure morphogenesis; P:cytoskeleton organization; C:cell; C:plasma membrane; P:behavior; P:response to external stimulus; P:response to abiotic stimulus; P:reproduction; P:regulation of biological process; P:cell proliferation; P:embr…	EC:2.7.4.8	IPR008144; IPR008145; IPR020590; G3DSA:3.30.63.10 (GENE3D), G3DSA:3.40.50.300 (GENE3D), PTHR23119 (PANTHER), PTHR23119:SF3 (PANTHER), seg (SEG)	2.151272911	0.007432755	SF	Round 1
1372	4372	zinc metalloprotease	695	50	2.69E-62	67.68%	3	F:peptidase activity; P:protein metabolic process; P:catabolic process		IPR000718; IPR018497; G3DSA:3.40.390.10 (GENE3D), SSF55486 (SUPERFAMILY)	2.325798866	0.002723285	SF	Round 2
1373	4386	---NA---	439	0			0			seg (SEG), SignalP-NN(euk) (SIGNALP), tmhmm (TMHMM)	3.126483351	0.001891339	SF
1374	4415	PREDICTED: hypothetical protein [Acyrthosiphon pisum]	540	1	5.77E-48	86.00%	0			no IPS match	2.265179923	0.015280034	SF
1375	4421	---NA---	362	0			0			no IPS match	2.145393365	0.001045076	SF
1376	4504	solute carrier family 33 (acetyl- transporter) member 1	705	50	7.29E-103	64.92%	4	C:plasma membrane; C:cell; F:transporter activity; P:transport		PTHR12778 (PANTHER), PTHR12778:SF3 (PANTHER), tmhmm (TMHMM)	2.718037572	0.000416629	SF	Round 1
1377	4599	---NA---	335	0			0			no IPS match	2.555171431	0.001954571	SF
1378	4607	---NA---	802	0			0			seg (SEG), SignalP-NN(euk) (SIGNALP), tmhmm (TMHMM)	2.340089601	0.001286777	SF
1379	4611	---NA---	900	0			0			seg (SEG), tmhmm (TMHMM)	2.098772799	0.000452477	SF
1380	4639	---NA---	403	0			0			seg (SEG), SignalP-NN(euk) (SIGNALP), tmhmm (TMHMM)	2.463966974	0.011685286	SF
1381	4712	amino acid transporter	869	1	7.44E-11	92.00%	0			IPR013057; PTHR22950 (PANTHER), seg (SEG), SignalP-NN(euk) (SIGNALP), tmhmm (TMHMM)	2.353100822	0.004906184	SF
1382	4726	cg6981-pa	843	29	5.86E-74	72.97%	2	F:receptor activity; P:signal transduction		seg (SEG), SignalP-NN(euk) (SIGNALP), tmhmm (TMHMM)	2.10212876	0.002418122	SF	Round 2
1383	4730	---NA---	882	0			0			no IPS match	2.034981083	0.00808881	SF
1384	4741	---NA---	506	0			0			no IPS match	2.43129691	0.000778402	SF
1385	4813	PREDICTED: hypothetical protein [Acyrthosiphon pisum]	486	1	7.54E-17	80.00%	0			seg (SEG)	2.841138482	0.000857448	SF
1386	4829	cg2269 cg2269-pa	695	1	6.66E-45	97.00%	0			seg (SEG)	2.640226121	0.000478271	SF
1387	4865	hypothetical protein LOC100161501 [Acyrthosiphon pisum]	587	1	7.13E-29	95.00%	0			seg (SEG)	2.351984225	0.01141639	SF
1388	4875	long-chain-fatty-acid coa ligase	640	50	3.52E-100	74.48%	2	P:metabolic process; F:catalytic activity		IPR000873; IPR020845; G3DSA:3.40.50.980 (GENE3D), PTHR24096 (PANTHER), seg (SEG), SignalP-NN(euk) (SIGNALP), SSF56801 (SUPERFAMILY)	2.229775535	0.001031604	SF	Round 2
1389	4891	amino acid transporter	762	50	1.98E-75	65.06%	1	C:cell		IPR013057; PTHR22950 (PANTHER), SignalP-NN(euk) (SIGNALP), tmhmm (TMHMM)	3.047555473	0.000255783	SF	Round 2
1390	4924	neuroendocrine protein 7b2	864	50	4.42E-56	70.66%	11	P:regulation of biological process; P:protein metabolic process; P:catabolic process; P:transcription; F:enzyme regulator activity; P:biological_process; F:transcription factor activity; F:protein binding; P:cell proliferation; C:nucleoplasm; C:protein complex		no IPS match	2.261729456	0.001822868	SF	Round 1
1391	4937	diacylglycerol kinase theta	638	50	6.81E-80	78.06%	11	P:response to external stimulus; P:signal transduction; P:reproduction; P:behavior; P:regulation of biological process; F:kinase activity; F:protein binding; P:cell-cell signaling; P:metabolic process; P:catabolic process; P:lipid metabolic process	EC:2.7.1.107	IPR000756; PTHR11255 (PANTHER), PTHR11255:SF8 (PANTHER), SignalP-NN(euk) (SIGNALP)	2.033435895	0.00318183	SF	Round 1
1392	4984	---NA---	619	0			0			no IPS match	2.55659509	0.026943191	SF
1393	5004	---NA---	713	0			0			seg (SEG), SignalP-NN(euk) (SIGNALP), tmhmm (TMHMM)	2.325813193	0.013588717	SF
1394	5005	cell adhesion	670	50	1.67E-82	71.70%	1	F:protein binding		IPR003598; IPR003599; IPR007110; IPR013098; IPR013783; PTHR24635 (PANTHER), PTHR24635:SF24 (PANTHER), PS51257 (PROFILE), seg (SEG), SignalP-NN(euk) (SIGNALP), tmhmm (TMHMM), SSF48726 (SUPERFAMILY)	2.014661058	0.03066197	SF	Round 2
1395	5010	---NA---	830	0			0			seg (SEG)	2.000912885	0.005041721	SF
1396	5022	isoform a	596	21	6.71E-60	79.19%	0			coil (COIL), seg (SEG)	2.115568705	0.001160499	SF
1397	5067	PREDICTED: similar to sarcalumenin [Acyrthosiphon pisum]	561	1	8.95E-21	85.00%	0			seg (SEG), SignalP-NN(euk) (SIGNALP), tmhmm (TMHMM)	2.21492724	0.006707264	SF
1398	5081	---NA---	650	0			0			seg (SEG)	2.578786039	0.000310842	SF
1399	5227	rho gtpase-activating protein 5	888	50	7.31E-110	74.24%	16	P:biological_process; F:transcription regulator activity; F:protein binding; P:anatomical structure morphogenesis; P:cellular component organization; P:regulation of biological process; P:multicellular organismal development; C:cytoskeleton; P:signal transduction; C:cytosol; F:enzyme regulator activity; P:embryonic development; P:transcription; P:cell differentiation; C:nucleoplasm; C:protein com…		IPR013753; G3DSA:3.40.50.300 (GENE3D), PTHR23178 (PANTHER), PTHR23178:SF3 (PANTHER), SSF52540 (SUPERFAMILY)	2.22002047	0.007015346	SF	Round 1
1400	5444	talin 1	862	50	1.73E-93	73.84%	19	C:plasma membrane; P:multicellular organismal development; P:anatomical structure morphogenesis; P:cellular component organization; P:regulation of biological process; P:biological_process; C:organelle; C:intracellular; P:cytoskeleton organization; P:transport; C:extracellular region; C:cytosol; F:protein binding; F:actin binding; C:cell; P:transcription; F:cytoskeletal protein binding; F:carbohy…		IPR000299; IPR015710; IPR018979; PTHR19981:SF1 (PANTHER)	2.031582405	0.008026677	SF	Round 1
1401	5510	riboflavin aldehyde-forming enzyme	795	50	2.62E-73	60.40%	0			IPR009009; IPR014733; seg (SEG), SignalP-NN(euk) (SIGNALP), tmhmm (TMHMM)	2.706435604	0.006537364	SF
1402	5760	defective proboscis extension response	642	50	5.28E-11	50.62%	1	F:protein binding		IPR003598; IPR003599; IPR007110; IPR013098; IPR013783; PTHR23279 (PANTHER), tmhmm (TMHMM), SSF48726 (SUPERFAMILY)	2.606044875	0.000253252	SF	InterProScan
1403	5790	protease m1 zinc metalloprotease	849	50	5.47E-128	62.02%	3	F:peptidase activity; P:protein metabolic process; P:catabolic process		IPR001930; PTHR11533:SF68 (PANTHER)	2.214499723	0.000542132	SF	Round 1
1404	5792	phosphoserine phosphatase	732	50	6.48E-65	77.68%	7	P:response to endogenous stimulus; P:response to external stimulus; P:response to abiotic stimulus; C:cell; P:cellular amino acid and derivative metabolic process; F:protein binding; F:hydrolase activity	EC:3.1.3.3	IPR023214; PTHR10000 (PANTHER)	2.730095851	0.000325213	SF	Round 1
1405	5860	elongation of very long chain fatty acids	838	50	5.53E-109	61.42%	4	P:lipid metabolic process; P:cytoskeleton organization; P:cell cycle; C:cell		IPR002076; tmhmm (TMHMM)	2.278112939	0.019812394	SF	Round 1
1406	5890	glucosyl glucuronosyl transferases	873	50	6.84E-113	55.34%	1	P:metabolic process		IPR002213; PTHR11926:SF16 (PANTHER), SignalP-NN(euk) (SIGNALP), tmhmm (TMHMM)	2.008874537	0.005620085	SF	InterProScan
1407	5944	---NA---	908	0			0			no IPS match	2.312461814	0.000986102	SF
1408	6097	---NA---	523	0			0			seg (SEG)	2.545241386	0.002418122	SF
1409	6102	glutathione s-transferase	879	50	7.95E-101	70.36%	2	F:transferase activity; F:protein binding		IPR004045; IPR004046; IPR010987; IPR012335; IPR012336; IPR017933; PTHR11571 (PANTHER)	2.071813581	0.001085139	SF	Round 2
1410	6113	acyl- oxidase	755	50	6.75E-81	62.26%	5	F:catalytic activity; C:peroxisome; P:catabolic process; P:lipid metabolic process; P:metabolic process	EC:1.3.3.6	IPR002655; IPR009075; IPR023570; PTHR10909 (PANTHER)	2.325993621	0.001708317	SF	Round 1
1411	6126	alpha-glucosidase	808	50	4.56E-105	57.06%	2	F:hydrolase activity; P:carbohydrate metabolic process	EC:3.2.1.0	IPR000322; PTHR22762:SF2 (PANTHER)	2.040862071	0.019546772	SF	Round 1
1412	6153	---NA---	861	0			0			PS51257 (PROFILE), SignalP-NN(euk) (SIGNALP), tmhmm (TMHMM)	2.183872275	0.001748035	SF
1413	6231	---NA---	276	0			0			no IPS match	2.368114949	0.00087044	SF
1414	6243	scavenger receptor class b	623	2	3.17E-26	70.50%	2	P:biological_process; C:cell		IPR002159; seg (SEG), tmhmm (TMHMM)	2.013338544	0.001161455	SF	InterProScan
1415	6294	calcium-binding protein	869	45	5.83E-48	62.11%	2	F:hydrolase activity; F:calcium ion binding	EC:3.6.5.1; EC:3.6.5.2; EC:3.6.5.3; EC:3.6.5.4	IPR011992; IPR018247; IPR018248; IPR018249; PTHR10827 (PANTHER), PTHR10827:SF15 (PANTHER), SSF47473 (SUPERFAMILY)	3.068155411	0.000368102	SF	Round 1
1416	6295	---NA---	833	0			0			seg (SEG), SignalP-NN(euk) (SIGNALP), tmhmm (TMHMM)	2.172532529	0.00087044	SF
1417	6318	protein still isoforms c sif type 2	229	9	4.71E-08	64.78%	8	F:receptor signaling protein activity; F:Rho guanyl-nucleotide exchange factor activity; P:signal transduction; P:regulation of Rho protein signal transduction; P:intracellular signaling pathway; F:protein binding; F:guanyl-nucleotide exchange factor activity; C:intracellular		no IPS match	2.083865802	0.000400073	SF
1418	6343	glutamate ionotropic kainate 2	873	50	4.18E-86	72.68%	19	P:cellular homeostasis; P:regulation of biological process; P:cell-cell signaling; F:protein binding; C:cell; P:protein transport; P:cell death; F:receptor activity; C:cytoplasm; C:protein complex; C:plasma membrane; P:cell communication; P:behavior; P:response to stress; P:signal transduction; F:ion channel activity; C:cell envelope; C:external encapsulating structure; P:ion transport		IPR001320; IPR001638; G3DSA:3.40.190.10 (GENE3D), PTHR18966 (PANTHER), PTHR18966:SF87 (PANTHER), tmhmm (TMHMM)	2.530218233	0.001031604	SF	Round 1
1419	6415	microtubule-associated protein 1a	848	50	2.29E-133	68.18%	14	P:cytoskeleton organization; P:behavior; P:anatomical structure morphogenesis; P:cellular component organization; P:cell differentiation; P:multicellular organismal development; P:regulation of biological process; P:cell death; F:cytoskeletal protein binding; C:cytoskeleton; C:protein complex; P:transport; P:cell-cell signaling; P:growth		PTHR13843 (PANTHER), PTHR13843:SF4 (PANTHER), seg (SEG)	2.32633566	0.00040873	SF	Round 1
1420	6431	---NA---	852	0			0			no IPS match	2.096725721	0.004046293	SF
1421	6438	---NA---	800	0			0			no IPS match	2.725404777	0.003626589	SF
1422	6463	---NA---	591	0			0			seg (SEG), tmhmm (TMHMM)	2.581384363	0.00023104	SF
1423	6491	ACYPI001774 [Acyrthosiphon pisum]	885	2	1.50E-38	86.50%	0			seg (SEG), SignalP-NN(euk) (SIGNALP)	2.083816723	0.001144885	SF
1424	6510	---NA---	849	0			0			SignalP-NN(euk) (SIGNALP), tmhmm (TMHMM)	2.969876624	0.00106778	SF
1425	6528	sodium-dependent phosphate transporter	873	50	2.88E-111	71.72%	3	F:signal transducer activity; P:transport; P:signal transduction		IPR011701; IPR016196; G3DSA:1.20.1250.20 (GENE3D), PTHR11662 (PANTHER), PTHR11662:SF30 (PANTHER), SignalP-NN(euk) (SIGNALP), tmhmm (TMHMM)	2.383193047	0.000763113	SF	Round 2
1426	6549	---NA---	880	0			0			no IPS match	2.387299027	0.003928286	SF
1427	6567	---NA---	893	0			0			no IPS match	3.220807522	0.003833332	SF
1428	6669	---NA---	354	0			0			seg (SEG), SignalP-NN(euk) (SIGNALP), tmhmm (TMHMM)	2.337536776	0.001374079	SF
1429	6712	---NA---	687	0			0			tmhmm (TMHMM)	2.381808851	0.000237429	SF
1430	6770	---NA---	857	0			0			seg (SEG), tmhmm (TMHMM)	2.243773911	0.009389631	SF
1431	6785	PREDICTED: similar to lipase [Acyrthosiphon pisum]	488	1	8.55E-18	90.00%	0			no IPS match	2.252229983	0.001647814	SF
1432	6826	---NA---	753	0			0			SignalP-NN(euk) (SIGNALP)	2.001703185	0.004530467	SF
1433	6842	ACYPI001774 [Acyrthosiphon pisum]	903	2	1.18E-38	86.50%	0			seg (SEG), SignalP-NN(euk) (SIGNALP)	2.153677376	0.001145191	SF
1434	6889	---NA---	702	0			0			seg (SEG), SignalP-NN(euk) (SIGNALP), tmhmm (TMHMM)	2.522685681	0.007942978	SF
1435	6913	---NA---	652	0			0			tmhmm (TMHMM)	2.014045684	0.001000704	SF
1436	6922	---NA---	633	0			0			seg (SEG), SignalP-NN(euk) (SIGNALP), tmhmm (TMHMM)	2.27067196	0.02606429	SF
1437	6949	---NA---	600	0			0			no IPS match	2.118579487	0.048213979	SF
1438	7197	sucrose transport protein	287	45	5.22E-23	82.42%	6	P:protein metabolic process; P:regulation of biological process; P:cellular homeostasis; F:protein binding; C:cell; P:transport		no IPS match	2.889556195	0.000385403	SF	Round 2
1439	7199	---NA---	572	0			0			no IPS match	2.26845803	0.000411215	SF
1440	7240	tubby like protein 4	641	50	5.72E-34	84.00%	8	C:cytoplasm; P:response to external stimulus; F:protein binding; F:transcription factor activity; P:regulation of biological process; P:transcription; C:nucleoplasm; C:protein complex		IPR000007; PTHR16517 (PANTHER), PTHR16517:SF2 (PANTHER)	2.58434959	0.000553506	SF	Round 1
1441	7381	fatty acid synthase	514	50	4.02E-79	53.58%	3	F:catalytic activity; F:binding; P:biosynthetic process		IPR000794; IPR001031; G3DSA:3.40.50.1820 (GENE3D), PTHR11712:SF5 (PANTHER)	2.778270113	0.00106778	SF	Round 2
1442	7474	PREDICTED: similar to GA18750-PA [Acyrthosiphon pisum]	570	1	7.22E-58	96.00%	0			SignalP-NN(euk) (SIGNALP), tmhmm (TMHMM)	2.371912753	0.002327659	SF
1443	7482	---NA---	425	0			0			seg (SEG)	2.510578495	0.000986102	SF
1444	7486	---NA---	583	0			0			seg (SEG)	2.000357239	0.027184811	SF
1445	7494	---NA---	613	0			0			seg (SEG), tmhmm (TMHMM)	3.103451036	0.011918438	SF
1446	7497	calcitonin receptor	527	23	9.50E-13	73.91%	3	F:receptor activity; P:signal transduction; C:cell		seg (SEG), SignalP-NN(euk) (SIGNALP)	2.345421832	0.000432761	SF	Round 1
1447	7608	---NA---	489	0			0			no IPS match	2.58495088	0.005457595	SF
1448	7644	male sterility protein	515	16	4.85E-06	55.94%	1	P:metabolic process		IPR004262; PTHR11011 (PANTHER), PTHR11011:SF11 (PANTHER)	2.455496626	0.002189426	SF	InterProScan
1449	7658	---NA---	419	0			0			SignalP-NN(euk) (SIGNALP), tmhmm (TMHMM)	2.520932929	0.000529471	SF
1450	7752	---NA---	481	0			0			SignalP-NN(euk) (SIGNALP)	2.439519528	0.00313631	SF
1451	7765	---NA---	574	0			0			seg (SEG), SignalP-NN(euk) (SIGNALP), tmhmm (TMHMM)	2.584865996	0.001302172	SF
1452	7807	---NA---	563	0			0			no IPS match	3.664651936	0.001449048	SF
1453	7809	nose resistant to fluoxetine protein 6	659	9	5.99E-13	90.44%	1	F:transferase activity, transferring acyl groups other than amino-acyl groups		SignalP-NN(euk) (SIGNALP)	2.990342725	0.000180604	SF
1454	7814	cg14205 cg14205-pa	618	50	1.98E-105	48.40%	1	F:transferase activity, transferring acyl groups other than amino-acyl groups		PTHR11161 (PANTHER), SignalP-NN(euk) (SIGNALP), tmhmm (TMHMM)	2.084791165	0.000884399	SF
1455	7834	---NA---	607	0			0			SignalP-NN(euk) (SIGNALP)	2.416384524	0.000883907	SF
1456	7905	---NA---	564	0			0			seg (SEG), SignalP-NN(euk) (SIGNALP)	2.047423527	0.005980385	SF
1457	7912	---NA---	664	0			0			SignalP-NN(euk) (SIGNALP), tmhmm (TMHMM)	2.005176999	0.000879443	SF
1458	7926	methyltransferase family	635	41	8.79E-80	58.59%	9	F:transferase activity; F:cobalamin binding; F:methyltransferase activity; P:RNA modification; F:4 iron, 4 sulfur cluster binding; F:iron-sulfur cluster binding; F:catalytic activity; F:metal ion binding; F:binding		seg (SEG), SignalP-NN(euk) (SIGNALP), tmhmm (TMHMM)	2.327913539	0.002201818	SF
1459	7953	ryanodine receptor 3	463	50	2.08E-72	78.24%	6	F:protein binding; C:cell; C:endoplasmic reticulum; P:ion transport; F:ion channel activity; P:biological_process		IPR015925; PTHR13715:SF13 (PANTHER)	2.237403636	0.003171647	SF	Round 1
1460	7972	tubby like protein 4	681	50	3.53E-128	51.14%	1	F:binding		PTHR16517 (PANTHER), PTHR16517:SF2 (PANTHER), SignalP-NN(euk) (SIGNALP)	2.08834637	0.00442014	SF	Round 1
1461	7976	---NA---	543	0			0			no IPS match	2.411417094	0.00087044	SF
1462	7997	---NA---	464	0			0			seg (SEG), SignalP-NN(euk) (SIGNALP), tmhmm (TMHMM)	2.036991073	0.013563218	SF
1463	8019	---NA---	573	0			0			SignalP-NN(euk) (SIGNALP)	2.085923867	0.004098454	SF
1464	8157	---NA---	663	0			0			no IPS match	2.258214494	0.007296934	SF
1465	8199	cg32635 cg32635-pa	440	10	4.72E-64	77.00%	0			no IPS match	2.089440558	0.001516138	SF
1466	8241	---NA---	261	0			0			no IPS match	2.074948242	0.000725829	SF
1467	8369	---NA---	292	0			0			SignalP-NN(euk) (SIGNALP)	3.321150751	0.00035934	SF
1468	8396	---NA---	602	0			0			tmhmm (TMHMM)	2.405629371	0.007915476	SF
1469	8423	---NA---	634	0			0			no IPS match	2.562295198	0.00162239	SF
1470	8681	juvenile hormone esterase	520	8	6.28E-22	71.63%	0			G3DSA:3.40.50.1820 (GENE3D)	2.811601915	0.007123591	SF
1471	8719	---NA---	576	0			0			no IPS match	2.757064722	0.005008616	SF
1472	8744	---NA---	584	0			0			seg (SEG), SignalP-NN(euk) (SIGNALP), tmhmm (TMHMM)	2.643014348	0.00265717	SF
1473	8840	---NA---	478	0			0			seg (SEG), SignalP-NN(euk) (SIGNALP)	2.701240198	0.003729338	SF
1474	8883	chaoptin	567	38	1.24E-86	55.58%	25	P:anatomical structure morphogenesis; P:cell differentiation; P:multicellular organismal development; P:regulation of biological process; P:transcription; P:cell cycle; F:transcription regulator activity; P:organelle organization; P:cell death; P:biological_process; F:receptor activity; F:binding; P:behavior; C:plasma membrane; P:cellular component organization; P:growth; P:signal transduction; P…		IPR001611; G3DSA:3.80.10.10 (GENE3D), PTHR24365 (PANTHER), seg (SEG), SSF52047 (SUPERFAMILY)	2.485701913	0.000928578	SF	Round 1
1475	8917	nicotinic acetylcholine receptor alpha 3 subunit	643	50	6.15E-60	76.36%	1	C:cell		tmhmm (TMHMM)	2.616789105	0.000706523	SF	Round 1
1476	8982	glucosyl glucuronosyl transferases	672	50	5.15E-100	78.26%	2	F:transferase activity; P:metabolic process	EC:2.4.1.0	IPR002213; coil (COIL), G3DSA:3.40.50.2000 (GENE3D), PTHR11926:SF16 (PANTHER), seg (SEG), tmhmm (TMHMM)	2.83622158	0.000192187	SF	Round 2
1477	9009	---NA---	625	0			0			no IPS match	2.665687743	0.001437067	SF
1478	9025	---NA---	667	0			0			SignalP-NN(euk) (SIGNALP)	2.203307591	0.000515474	SF
1479	9038	---NA---	649	0			0			seg (SEG), SignalP-NN(euk) (SIGNALP), tmhmm (TMHMM)	2.730514294	0.008662937	SF
1480	9039	dpr6 cg14162- partial	629	50	1.34E-88	66.10%	1	F:protein binding		IPR003598; IPR003599; IPR007110; IPR013098; IPR013783; PTHR23279 (PANTHER), tmhmm (TMHMM), SSF48726 (SUPERFAMILY)	3.064803057	0.00031215	SF	InterProScan
1481	9060	synaptogyrin 2	618	50	3.72E-112	56.10%	6	C:cell; C:cytoplasmic membrane-bounded vesicle; C:plasma membrane; P:transport; P:regulation of biological process; P:cell-cell signaling		IPR008253; PTHR10838 (PANTHER), PTHR10838:SF5 (PANTHER), SignalP-NN(euk) (SIGNALP), tmhmm (TMHMM)	2.409088333	0.000236115	SF	Round 1
1482	9068	---NA---	462	0			0			no IPS match	2.954041616	0.000237429	SF
1483	9091	glucose dehydrogenase	636	50	2.11E-89	63.76%	1	F:catalytic activity		IPR007867; G3DSA:3.30.560.10 (GENE3D), G3DSA:3.50.50.60 (GENE3D), PTHR11552 (PANTHER), PTHR11552:SF10 (PANTHER), SSF54373 (SUPERFAMILY)	3.492711893	0.00233002	SF	Round 2
1484	9095	cytochrome p450	656	50	6.56E-37	62.18%	3	F:catalytic activity; F:electron carrier activity; F:binding		IPR001128; PTHR24292 (PANTHER), tmhmm (TMHMM)	2.056028019	0.004644044	SF	Round 2
1485	9119	---NA---	563	0			0			seg (SEG)	2.313135064	0.000625831	SF
1486	9188	---NA---	625	0			0			SignalP-NN(euk) (SIGNALP)	3.084758135	0.002976911	SF
1487	9235	abc transporter	580	50	1.13E-69	76.48%	4	F:hydrolase activity; F:transporter activity; P:transport; C:cell		IPR013525; IPR013526; PTHR19229 (PANTHER), PTHR19229:SF71 (PANTHER), SignalP-NN(euk) (SIGNALP), tmhmm (TMHMM)	2.619995821	0.000215311	SF	Round 1
1488	9263	cg12807 cg12807- partial	587	3	6.45E-36	68.00%	1	F:enzyme regulator activity		IPR000215; G3DSA:2.30.39.10 (GENE3D), PTHR11461:SF113 (PANTHER), seg (SEG)	2.19248996	0.003730832	SF	InterProScan
1489	9307	atp-dependent dna helicase 2 subunit 2	604	17	1.93E-55	86.41%	0			SignalP-NN(euk) (SIGNALP)	2.027013898	0.005924203	SF
1490	9334	---NA---	514	0			0			SignalP-NN(euk) (SIGNALP)	2.164074414	0.001130663	SF
1491	9350	glutathione s-transferase	637	50	1.36E-80	70.68%	2	F:transferase activity; F:protein binding		IPR004045; IPR010987; IPR012335; IPR012336; IPR017933; PTHR11571 (PANTHER)	2.11829855	0.001822868	SF	Round 2
1492	9408	---NA---	636	0			0			no IPS match	2.317249383	0.000883907	SF
1493	9416	procollagen- 2-oxoglutarate 4-dioxygenase (proline 4-hydroxylase) alpha 1 polypeptide	624	50	3.11E-21	57.92%	1	F:catalytic activity		PTHR10869 (PANTHER), PTHR10869:SF7 (PANTHER)	2.547751438	0.007382288	SF	Round 2
1494	9427	---NA---	291	0			0			seg (SEG), SignalP-NN(euk) (SIGNALP), tmhmm (TMHMM)	2.56886314	0.034729718	SF
1495	9454	orf	498	18	5.60E-30	61.33%	1	F:DNA binding		seg (SEG)	2.725581256	0.002408615	SF
1496	9511	---NA---	510	0			0			tmhmm (TMHMM)	2.599011562	0.004420365	SF
1497	9539	upf0470 protein c19orf51 homolog	631	50	4.13E-53	64.86%	2	; P:biological_process		no IPS match	2.777005332	0.000161579	SF
1498	9575	---NA---	613	0			0			seg (SEG), SignalP-NN(euk) (SIGNALP), tmhmm (TMHMM)	2.058967389	0.015836257	SF
1499	9582	---NA---	629	0			0			no IPS match	2.206856509	0.012066497	SF
1500	9589	---NA---	634	0			0			no IPS match	2.404766239	0.000192187	SF
1501	9632	glucose dehydrogenase	556	50	4.44E-53	66.46%	1	F:catalytic activity		IPR007867; PTHR11552 (PANTHER), PTHR11552:SF10 (PANTHER), tmhmm (TMHMM), SSF54373 (SUPERFAMILY)	2.91409486	0.005198536	SF	Round 2
1502	9646	---NA---	619	0			0			SignalP-NN(euk) (SIGNALP)	2.278662605	0.009310034	SF
1503	9696	peptidyl-glycine alpha-amidating monooxygenase	608	50	1.39E-100	60.94%	6	F:catalytic activity; P:cell cycle; P:metabolic process; C:cell; C:extracellular region; F:protein binding	EC:4.3.2.5	IPR001258; IPR011042; IPR013017; PTHR10680 (PANTHER)	3.007650535	0.00012485	SF
1504	9700	---NA---	512	0			0			no IPS match	2.146107818	0.001992484	SF
1505	9726	---NA---	290	0			0			seg (SEG), SignalP-NN(euk) (SIGNALP), tmhmm (TMHMM)	2.513953806	0.005635507	SF
1506	9732	black	451	50	1.48E-46	79.82%	35	F:hydrolase activity; P:multicellular organismal development; F:structural molecule activity; P:nucleobase, nucleoside, nucleotide and nucleic acid metabolic process; P:anatomical structure morphogenesis; P:cell differentiation; P:cellular component organization; P:cell communication; P:regulation of biological process; F:receptor activity; P:biological_process; P:biosynthetic process; P:cellular…	EC:3.1.1.0; EC:3.1.1.1; EC:4.1.1.15; EC:1.14.11.1; EC:4.1.1.11	IPR002129; IPR015422; PTHR11999:SF13 (PANTHER)	4.17412398	0.000639712	SF	Round 1
1507	9746	---NA---	429	0			0			no IPS match	2.265979877	0.000687422	SF
1508	9785	---NA---	661	0			0			seg (SEG)	2.69443996	0.000928401	SF
1509	9801	---NA---	717	0			0			no IPS match	2.289892913	0.000351896	SF
1510	9836	---NA---	640	0			0			no IPS match	2.22500462	0.000300969	SF
1511	9841	---NA---	245	0			0			no IPS match	2.336743606	0.003115225	SF
1512	15089	protein couch potato	611	26	1.98E-53	68.62%	4	F:nucleic acid binding; P:cell-cell signaling; C:nucleus; P:behavior		seg (SEG)	2.282366956	0.001766272	SF	Round 1
1513	15155	solute carrier family 1 (neuronal epithelial high affinity glutamate system xag) member 1	345	50	6.29E-53	86.66%	9	F:binding; P:cellular component organization; P:ion transport; C:cell; F:transporter activity; P:cell-cell signaling; F:protein binding; C:plasma membrane; P:transport		IPR001991; IPR018107; PTHR11958:SF21 (PANTHER)	2.01304478	0.022386498	SF	Round 1
1514	15254	---NA---	498	0			0			seg (SEG), SignalP-NN(euk) (SIGNALP), tmhmm (TMHMM)	2.778903561	0.023850756	SF
1515	15327	---NA---	597	0			0			seg (SEG), SignalP-NN(euk) (SIGNALP)	3.137696193	0.000233514	SF
1516	15328	---NA---	693	0			0			no IPS match	3.155302283	0.000427082	SF
1517	15403	---NA---	531	0			0			seg (SEG), SignalP-NN(euk) (SIGNALP)	2.565788726	0.001474244	SF
1518	AJ310563.1	cytochrome p450	255	50	1.56E-43	72.72%	3	F:binding; F:catalytic activity; F:electron carrier activity		IPR001128; IPR002403; PTHR24292 (PANTHER)	2.803030922	0.001551088	SF	Round 2
1519	DW362374.1	---NA---	525	0			0			no IPS match	2.399779942	0.000430984	SF
1520	DW362590.1	---NA---	551	0			0			no IPS match	2.366435942	0.049743175	SF
