# Supplementary material for: Novel male-biased expression in paralogs of the aphid slimfast nutrient amino acid transporter expansion
Source: BMC Evol Biol. 2011 Sep 14;11:253. doi: 10.1186/1471-2148-11-253 (PMC3231810; doi:10.1186/1471-2148-11-253)
Supplement: Additional file 4 — Myzus persicae unigenes (contigs) and Expressed Sequence Tags (ESTs) represented on microarray and corresponding GenBank accession numbers. Left column contains M. persicae unigenes and ESTs. Unigenes (contigs) are numbered and ESTs have no contig ID (unassigned). Right column contains GenBank accession numbers corresponding to each contig and EST. Contig IDs listed multiple times are represented by multiple unique ESTs. [file 1471-2148-11-253-S4.CSV]

contig ID	EST Accession
1	EC387641
1	ES219358
1	EC387673
1	EC389922
1	DW015014
1	EC387120
1	EC389919
1	DW011324
1	EC389986
1	DW011988
1	DW013198
1	EC389434
1	EC387737
1	EE264699
1	DW011718
1	DW013092
1	EC390615
1	EC389252
1	DW013052
1	ES226830
1	ES225673
1	EC389887
1	EC389863
1	DW014045
1	EC389883
1	EC390826
1	EC390360
1	EC389269
1	ES226143
1	EC390342
1	DW011916
1	DW011508
1	DW014888
1	DW013620
1	EC389230
1	DW014818
1	EC390453
1	DW013947
1	DW010747
1	EC389682
1	EC389739
1	DW010366
1	DW013258
1	DW013190
1	ES221629
1	DW010319
1	DW010911
1	DW012997
1	DW014256
1	DW013295
1	DW011596
1	EC389367
1	EC389397
1	EC390982
1	EC389343
1	DW011981
1	EC390715
1	DW012730
1	EC389439
1	EC387589
1	EC389422
1	EC389236
1	EC389426
1	DW011240
1	DW010417
1	ES225119
1	EC390910
1	DW011594
1	EE262506
1	EC390329
1	EC389293
1	EC389306
1	EC387605
1	EC387739
1	EC387758
1	DW014515
1	DW012911
1	ES225621
1	EC387709
1	EC390663
1	DW012906
1	DW012324
1	EC389709
1	DW010596
1	EC389710
1	DW013023
1	EC390740
1	EC389695
1	EC389485
1	DW012784
1	EC389563
1	ES220221
1	DW014658
1	DW011798
1	EC389641
1	DW012815
1	DW012863
1	EC390679
1	DW013229
1	EC389583
1	ES225081
1	DW011513
1	DW011835
1	DW014340
1	DW011383
1	EE570313
1	DW013257
1	DW014343
1	EC390072
1	EC390087
1	DW014882
1	DW011032
1	DW012283
1	DW011814
1	ES226425
1	EE264600
1	EC390830
1	DW013185
1	EC390123
1	EC389288
1	DW011749
1	EE570409
1	DW010996
1	EC389452
1	EC387346
1	DW014673
1	ES225845
1	EE262610
1	EE262446
1	EE262654
1	EE262643
1	DW011125
1	DW010390
1	DW011140
1	DW014675
1	DW011809
1	EC390639
1	EE570051
1	DW014560
1	EE265164
1	DW014466
1	EE571770
1	EE571765
1	DW011096
1	DW014771
1	DW012770
1	EE264978
1	DW011088
1	DW014111
1	DW013641
1	DW013840
1	DW011303
1	DW013906
1	EC390411
1	EC387458
1	DW011442
1	EE264931
1	EC387322
1	DW013990
1	DW010449
1	EE570656
1	EC390369
1	DW011844
1	DW011781
1	EC389276
1	EE571818
1	DW013623
1	DW013639
1	DW013789
1	EC390368
1	EC389234
1	DW013150
1	DW013740
1	EC390421
1	DW010207
1	DW012163
1	DW014259
1	DW012712
1	DW014849
1	DW014381
1	EC390291
1	DW011849
1	EC389266
1	DW014207
1	EC390284
1	DW011975
1	EC390227
1	DW014032
1	EC389993
1	DW010909
1	DW012244
1	EC387627
1	DW010676
1	DW014814
1	EC390301
1	EC390292
1	DW011945
1	ES225120
1	DW011189
1	DW010320
1	DW012438
1	EC390807
1	DW012431
1	DW012439
1	DW012508
1	EC387717
1	DW010321
1	DW012011
1	DW012330
1	EC387637
1	DW010290
1	EC387482
1	DW011277
1	EC390895
1	ES226386
1	EC389784
1	DW011610
1	DW010365
1	DW011614
1	EC390791
1	DW010889
1	EC390904
1	DW011561
1	EC390801
1	EC387518
1	ES226122
1	EC387514
1	ES225968
1	EC390795
1	DW012442
1	EC390796
1	DW012142
1	DW013612
1	EC390518
1	DW011687
1	DW012160
1	DW010638
1	DW012146
1	EC387240
1	EC387180
1	EC389372
1	EC387169
1	EC387155
1	EC390478
1	EC387209
1	DW011200
1	EC387181
1	DW013283
1	DW012295
1	EC390843
1	DW011894
1	DW012329
1	EE264955
1	EC387311
1	DW011448
1	DW014342
1	DW010258
1	DW012021
1	DW011321
1	EE570174
1	DW014666
1	EC390382
1	EE264561
1	EC387684
1	DW012603
1	EC387676
1	EC387680
1	EC390731
2	EC390044
2	DW011153
2	EC387712
2	EC389303
2	EC389278
2	DW012535
3	ES224549
3	ES226548
3	ES225564
3	EE571723
3	EE572191
3	ES225746
3	ES225513
3	ES226184
3	EE264838
3	EE571920
3	ES225401
3	EE572145
3	EC389803
3	ES226847
3	ES226293
3	EE264628
3	EE572153
3	EC389210
3	ES218445
4	ES225989
4	ES225896
4	EE572151
4	EE262163
4	ES224850
4	ES225519
4	ES226706
4	ES226439
4	ES225511
4	ES224875
4	EC387813
4	ES225060
4	EC389211
4	ES226279
4	EE571835
4	EE571728
4	EE265115
4	ES225996
4	EE572039
4	ES224152
4	ES226078
4	ES226477
4	ES225972
4	EE262143
4	ES225549
4	EE264917
4	EE572033
4	EE265156
5	EE262289
5	EE262659
5	ES226316
5	ES224810
5	ES224811
5	EE571909
6	ES222163
6	ES225189
6	ES226457
6	EE571370
6	EC388061
6	ES225373
6	EE571967
6	EE571725
6	ES226766
6	EE265124
6	ES225455
7	EE261604
7	EE572108
7	EE571987
7	DW012965
7	EE264683
7	EE264580
7	EE571789
7	ES226755
7	ES225617
7	ES223764
7	ES217780
7	EE571901
7	ES225323
7	ES225376
7	ES226109
8	DW011136
8	EC389782
8	EC389892
8	DW011950
8	EC389338
8	EC389907
8	DW012103
8	EC389440
8	EC389905
8	EC389246
8	EC389847
8	EC389447
8	EC389532
8	EC389304
8	EC389363
8	EC389656
8	DW010661
8	EE570053
8	EC389622
8	EC389642
8	DW012007
8	EC389816
8	DW011458
8	EC389321
8	EC390492
8	EC389297
8	EC389767
8	DW010806
8	DW013655
8	DW013791
8	EC389282
8	EE264820
8	EC389938
8	EC389420
8	EC389849
8	EC389428
8	EC389734
8	DW011130
8	ES218051
8	DW013864
8	DW013384
8	EC389612
8	EC389257
8	EC389964
8	EC389731
8	EC389513
8	EC389356
8	EC389768
8	EC389706
8	EC389466
8	EC389366
8	EC389676
8	EC389678
8	EC389685
8	EC389626
8	DW014858
8	EC389465
8	EC389395
8	EC389415
9	ES226747
9	EC388249
9	DW010720
9	ES223124
9	ES226168
9	ES223796
9	ES223623
9	EE263286
9	EC388398
9	DW011481
9	DW011611
9	ES220532
9	ES225541
9	EC387810
9	EC390600
9	DW011836
9	ES226228
9	DW014524
9	ES225636
9	ES225395
9	EC389556
9	DW011058
10	EE570208
10	EE262358
10	EE262274
10	ES220207
10	EE570608
11	ES220680
11	EE570716
11	EE264005
11	DW013674
11	ES221339
12	EE264875
12	EE265133
12	ES219411
12	ES223174
12	ES222279
13	ES220487
13	ES220479
13	EE264537
13	EE261216
13	EE572021
14	ES225064
14	ES225242
14	ES224013
14	ES222032
15	EE570351
15	EE570916
15	ES221851
15	DW014986
15	ES222207
16	ES226095
16	ES225448
16	EE264570
16	ES225441
17	EC388794
17	ES223494
17	EE572128
17	EE570164
18	ES218382
18	EE261853
18	ES219032
18	ES220954
18	ES221661
19	EE263597
19	EE263194
19	EC388667
19	EE262175
19	EC387971
20	EE262022
20	EE261504
21	ES225921
21	ES220185
21	DW011157
21	EE261191
21	DW014708
21	EE261277
21	DW014185
21	EE263190
21	ES217640
21	ES221515
21	ES221145
21	ES223097
21	EE570527
21	ES220328
21	ES218697
21	EC390946
21	ES219316
21	EE570619
21	DW012724
21	ES220214
22	EC388493
22	ES221436
22	DW013122
22	EC388674
22	ES224121
23	ES224760
23	ES224783
23	EE263252
23	ES220662
23	EE571621
24	DW012878
24	EE570602
24	ES219961
24	ES225090
24	ES220459
25	ES225263
25	ES225478
25	EE261119
25	EE262335
25	EE571883
26	EE570733
26	ES224670
26	ES223942
26	EE570558
26	EE260917
27	EE571607
27	EC390130
27	ES219570
27	EE261839
28	ES224480
28	DW014598
28	EE263020
28	EE263082
29	EE263835
29	EE264157
29	ES225898
30	EE570669
30	ES218889
31	ES219311
31	EE261113
32	ES222509
32	EE262106
32	DW013073
33	ES226134
33	ES226138
33	EE571527
33	ES225868
33	ES226112
34	ES224857
34	EE262311
34	ES222651
34	DW011554
34	EC389692
34	EE571921
34	ES225905
34	DW011048
34	ES223107
34	EC390287
34	EC389654
34	EC389658
34	EE570064
34	EE262428
34	EE262328
34	EC389467
34	EC389932
34	EE570518
34	DW014607
34	EC389369
34	EC389445
35	EE263567
35	ES218690
35	ES223840
35	ES225114
35	EE264071
36	ES225853
36	ES219750
36	ES220061
36	EE263201
37	ES222107
37	EE571040
37	EE264891
37	ES220891
37	DW010217
38	ES220312
38	ES221201
38	EE570282
38	DW011602
38	ES222979
39	DW010234
39	ES220653
40	ES226661
40	ES222265
40	EE262223
41	EE261601
41	EE570404
41	EE570062
41	ES225840
41	EE263024
42	DW012292
42	DW014461
42	DW010545
42	ES219105
42	ES219791
43	ES222061
43	ES218784
43	EE265039
43	ES226545
43	ES225351
44	EE262299
44	ES221005
44	ES222584
44	ES218511
44	ES223776
45	ES221249
45	ES222209
45	EC390474
45	ES221182
45	EE260899
46	EE264776
46	ES226124
46	DW011974
46	EE570607
46	ES226444
46	ES222047
46	ES225200
46	EC389605
46	ES224993
46	ES225703
46	EE264247
46	EC389430
46	ES226798
46	EE264655
46	ES218270
46	EC389559
46	ES226294
46	ES226040
46	EE263028
46	EC388400
46	ES226837
47	DW013812
47	EC390216
47	EE264692
47	DW013213
47	DW012177
48	ES226728
48	EE571894
48	EE264330
48	ES223543
48	ES222954
49	ES226476
49	EE261403
49	ES222501
49	EE570331
49	ES224685
50	EC389178
50	ES218799
50	EE260900
51	EE570904
51	EE571377
51	ES221595
51	ES219679
51	ES219357
52	EC387243
52	EC389891
52	EE263397
52	EE262078
52	EC387416
53	EE264028
53	EE570810
53	ES222836
53	EE263583
53	EE261614
54	ES219110
54	EE260948
54	ES219697
54	ES225515
54	ES222792
55	EE571209
55	EE571222
55	EE264158
55	EE263661
55	ES219204
56	DW012788
56	EC387850
56	EE263337
56	EE262582
56	DW014060
57	EC389409
57	ES220691
57	EE261155
57	ES225641
57	EE571914
57	ES224985
57	ES225875
57	DW012765
57	EC389511
57	EC389462
57	EC389798
57	EE262836
57	ES220877
57	EE571810
57	ES220618
57	EE265154
57	ES225176
57	DW014778
57	EC388968
57	ES225584
58	ES221261
58	DW012134
58	EE264867
58	EE264743
58	EE571474
59	EE572146
59	EC387983
59	EE261589
59	EE262800
60	EE263126
60	ES219854
60	ES224374
60	DW010280
60	ES219160
61	EC390176
61	DW014904
61	DW012232
61	DW012634
61	EE264542
62	ES225240
62	EC387595
62	EE265010
62	ES219356
62	EE263651
63	EE264134
63	EE570041
64	EE570543
64	ES224775
64	ES223185
65	EE262440
65	ES217934
65	EE571298
65	EE264869
65	ES219629
66	EE261792
66	EE261924
66	EC388889
66	EE261555
66	ES218822
67	EE261791
67	EE570137
67	EE264908
67	ES223667
67	ES217835
68	ES221521
68	DW012111
68	EE571385
68	EE260901
68	EE262615
69	EC389376
69	EC389704
69	EC389630
69	EC390536
69	EC389421
69	DW014280
69	EC389615
69	EC389443
69	EC389279
69	EC389868
69	DW013525
69	DW012306
69	DW014474
69	EC389791
69	DW013781
69	DW014936
69	DW012162
69	EC390764
69	DW014178
69	DW014964
69	DW010652
70	EE261388
70	EE264480
70	EE260959
70	EE261783
70	EE571675
71	EE263526
71	ES225590
71	ES220204
71	EE571451
71	EE263659
72	EE571663
72	DW014718
72	ES225019
72	EE570744
72	ES224832
73	ES223462
73	EE571154
73	ES222968
73	DW010631
73	ES218221
74	EC389055
74	ES224682
74	EE570294
74	ES221445
74	ES223068
75	ES220007
75	ES219624
75	EE264938
75	EC388781
75	EC387557
76	ES225452
76	EE260988
76	EE260954
76	ES218766
76	EE260991
77	EE570820
77	ES219972
77	EE261507
77	ES220816
77	EE263331
78	ES218287
78	ES225696
78	ES220432
78	DW012905
78	ES226136
79	EE261518
79	EC388912
79	ES219259
79	ES224072
79	ES218856
80	DW014542
80	DW012024
80	DW014684
80	EE262513
80	DW010989
80	DW012670
80	DW012171
80	EC387548
80	DW013561
80	DW010306
80	EC390102
80	DW014338
80	DW013881
80	DW013446
80	EC387711
80	DW011347
80	EC387206
80	DW010665
80	DW011866
80	DW011455
81	ES218156
81	ES223367
81	DW012490
81	EC390059
81	ES220744
82	DW014029
82	ES225099
82	ES222606
82	EC388719
82	ES220124
83	ES222010
83	EE571865
83	ES222350
83	ES223274
83	DW012022
84	DW012269
84	EE571257
84	EE262894
84	EE261513
84	ES223483
85	ES222255
85	EE263554
85	EE263531
85	EE264453
85	ES222993
86	EE571890
86	EE262494
86	EE262230
86	DW013479
86	EE262405
87	DW014686
87	ES220792
87	EC390597
87	DW013278
87	EC390071
88	EC388428
88	EE263952
89	ES218436
89	ES224202
90	ES223450
90	ES224853
90	DW011304
90	ES224854
90	ES219926
91	DW012534
91	EC390028
91	ES226488
91	ES221127
91	DW014526
92	EE264992
92	EE263843
93	ES221592
93	DW013894
93	ES221632
93	EE261333
93	DW013576
93	EE572046
93	ES221591
93	EC390370
93	DW013919
93	EC387968
93	EC390695
93	EC390823
93	EE264264
93	DW014625
93	ES224836
93	DW011753
93	EE264573
93	DW011601
93	DW011290
94	ES219921
94	ES222026
94	EE264894
94	ES223151
94	ES219776
95	ES218535
95	ES226412
95	EC388716
95	ES224231
95	ES225741
96	EE264300
96	EC388835
96	ES221660
96	EC389126
97	ES224495
97	ES222500
97	EC390880
97	EC389242
97	EC390805
98	EE263538
98	ES220852
98	EE262867
98	ES221157
98	EE571585
99	EE263777
99	ES222112
99	EE570198
99	ES219998
99	ES221374
100	DW012781
100	EE571232
100	EE572132
100	EE263063
100	ES222860
101	EE263385
101	DW010993
101	ES224314
101	EC388058
101	EE263071
102	EC387267
102	EC387119
103	ES223485
103	EC387271
103	EC387307
104	ES218727
104	EE262451
104	ES222710
104	ES219722
105	EC390609
105	EE262803
105	DW012991
105	EC390631
105	DW013892
105	DW010621
105	EE570735
105	EC388098
105	EE264541
105	EC387633
105	DW010487
105	DW011986
105	DW010379
105	DW010244
105	DW014434
105	DW011542
105	EE261312
105	EE261318
105	DW014621
105	DW014165
105	DW011869
106	EE570270
106	EE261327
106	ES218195
106	ES224320
106	ES225089
107	EE263654
107	EE261382
107	EE571801
107	ES224353
108	EE261678
108	ES223876
108	ES222866
108	ES224703
108	ES224206
109	ES224205
109	ES223110
109	EE263422
109	EE572057
109	EC389008
110	ES220789
110	EE264287
110	ES220749
110	ES217548
110	DW011737
111	DW013552
111	DW010686
112	EE570763
112	EE263630
112	EE262875
113	EC387187
113	DW014387
113	EC387257
113	DW014386
113	EC390949
114	EC389095
114	EC389127
114	EC389797
114	EE261965
114	EE571490
115	DW014399
115	DW014398
115	ES224233
115	ES224704
115	ES218245
116	ES221199
116	EE262891
116	ES220603
116	ES221708
117	EE571388
117	ES219834
117	EE263344
118	EC387998
118	ES224181
118	DW011167
118	ES221373
118	ES224600
118	ES217743
118	ES218512
118	DW013974
118	ES219162
118	ES219095
118	EC387694
118	ES221319
118	ES219112
118	ES219487
118	ES223784
118	ES221883
118	ES221598
118	EC388119
119	EE570689
119	ES219519
119	EE261885
119	EE260989
119	EE262456
120	EC390788
120	DW012579
120	EE263270
120	EC390436
120	DW012596
121	EC387219
121	EC388467
121	DW013010
121	EE570627
122	EE263009
122	EC387537
122	DW013608
122	ES225307
122	EE263491
123	DW012528
123	ES226269
123	DW010679
123	EE572232
123	EE261848
124	EC387128
124	EC387500
124	ES218304
124	EC387683
124	EC387339
125	ES220920
125	EE264014
125	ES219916
125	ES219871
125	ES219732
126	ES225479
126	EE570259
126	DW011586
126	ES225656
126	ES225055
127	EE261544
127	EE263708
127	ES218611
128	EE261879
128	EE261370
129	ES222151
129	DW014881
129	ES220048
129	ES222573
129	ES218514
130	DW013415
130	EC387551
130	DW011682
130	EC387189
130	EC387162
130	DW012914
130	DW013566
130	DW010872
130	EC390237
130	DW013083
130	EC387327
130	EC390122
130	DW013757
130	EC387138
130	EC387749
130	DW014650
130	EC387317
130	EC390414
130	DW012013
130	EC387331
130	DW012326
130	DW011639
130	DW011928
130	EC387372
130	EC387285
130	EC387072
130	EC387549
130	EC387159
130	DW010682
130	EC387096
130	EC387239
130	EC387636
130	EC387572
130	EC387168
130	EC387701
130	EC387764
130	EC387644
130	EC387510
130	EC387431
130	EC387422
130	EC387410
130	EC387504
130	EC387486
130	EC387460
130	DW011158
130	EC387089
130	DW011339
130	EC387082
130	EC387284
130	EC387061
130	EC387046
131	EC387415
131	EC387459
132	DW010540
132	ES217946
132	DW010668
132	DW014554
132	EC387278
132	ES223204
132	EC387158
132	DW013142
132	EC388495
132	EC387481
132	EE262462
132	ES218733
132	ES218980
132	ES221635
132	DW013492
132	DW011467
132	DW012298
132	EC387602
132	DW011374
132	EC387511
132	ES226042
133	EE262193
133	EE572222
133	ES225394
133	EC389094
134	ES222467
134	EE263274
134	ES219846
134	EE571460
134	ES219190
135	DW011055
135	EE264583
136	ES221371
136	EE571171
136	ES221315
137	DW012786
137	EE572209
137	ES223091
137	EE263860
138	ES221944
138	DW014703
138	ES222667
138	ES224155
138	EC388840
139	EC389092
139	ES218454
139	EE262503
139	EC388486
139	EC388762
140	EE261591
140	ES224323
140	ES217917
140	EC388085
140	ES220224
141	EE261005
141	ES224485
141	ES224888
141	ES219797
142	EE571314
142	ES219557
142	EC387888
142	EE572050
142	EC388974
143	EC390991
143	EC388464
143	EE264766
143	ES220780
143	EE264235
144	DW012372
144	DW010432
144	EE571637
144	DW014295
144	DW013008
144	EC390443
144	DW011017
144	EC390475
144	ES220995
144	DW012090
144	DW011229
144	EC387733
144	DW012334
144	DW010488
144	DW014413
144	EC389301
144	EC387702
144	EC387071
144	DW014811
144	DW011036
144	DW010633
145	DW011822
145	EE265066
145	DW014090
145	ES217826
145	EC387310
146	EE261819
146	EE571145
146	EE263621
146	EE570905
146	EC389077
147	DW012757
147	EE263259
147	ES220198
147	EE261344
147	ES220702
148	EE571059
148	ES221166
148	EC389143
149	EC388850
149	DW013753
149	ES219368
149	EE263442
150	EE265153
150	EE265050
151	ES225255
151	EE572064
152	EC388481
152	ES225716
152	EE571619
152	ES225586
152	EE263528
153	DW014161
153	ES217812
153	DW010853
153	EE571336
153	EE572079
154	ES219951
154	EE261955
154	EE571953
154	ES217772
154	EE263377
155	ES222662
155	ES219388
155	ES222631
155	DW010423
155	ES221362
156	ES225045
156	DW011564
156	EC388479
156	EC387566
156	EC387347
156	EC387208
156	DW011106
156	EC387198
156	DW010527
156	ES225886
156	EC390818
156	DW014012
156	EC387606
157	EE572202
157	DW011989
157	EE262528
157	EC387844
157	EE264436
157	ES223400
157	DW014261
158	DW010730
158	ES226400
158	EC389580
158	ES224108
158	ES225364
159	ES224817
159	EE570162
159	EE261800
159	DW012804
160	ES219206
160	EE261350
160	ES218862
160	ES218544
160	ES225009
161	DW011006
161	ES219163
161	ES220973
161	ES226759
161	ES220236
162	DW010856
162	ES224197
162	ES221072
162	EC390539
162	ES224301
163	ES224989
163	EC389804
163	ES226198
163	EE570563
163	EC388025
164	ES223251
164	DW014350
164	EC390717
164	EC390607
164	EE571494
165	EE571859
165	ES225614
165	EC389274
165	EC390457
166	DW014123
166	EE262516
166	EE571155
166	ES218415
167	EE265137
167	EC388156
167	ES219490
167	ES220398
168	DW014363
168	ES225358
168	DW010213
168	ES224041
168	EE264639
168	DW013830
168	ES225030
168	EE264874
168	ES226327
168	DW013833
168	EC389856
168	EC389411
168	ES226026
168	DW012374
168	ES226511
168	DW014569
168	EE262459
168	EE263652
168	ES226562
169	ES220157
169	DW013540
169	EC389401
169	ES220471
169	DW014583
170	DW013793
170	EC388236
170	ES224444
170	ES217822
170	ES222416
171	DW011883
171	ES223883
172	DW013578
172	DW012457
172	DW014559
173	EE572023
173	ES224222
173	ES219707
173	EE572059
174	ES225000
174	ES224833
174	EE264929
174	ES225074
174	EE262246
175	EE262864
175	ES221527
175	EC389020
175	EE261172
175	ES222867
176	EE263383
176	EC387945
176	ES217983
177	EE262111
177	ES220322
178	EE261530
178	DW014715
178	ES222729
178	EE263783
179	ES224466
179	ES220372
179	EE264162
179	ES224204
180	DW013330
180	ES221387
180	DW010533
180	DW014748
180	ES220647
181	DW014603
181	DW014171
181	DW012953
181	DW010305
181	DW010945
182	ES223571
182	EC390681
182	EC387629
182	EC387506
182	EC390441
182	ES224115
182	DW011365
182	EE262697
182	DW011487
182	DW012105
182	EC387408
182	DW013174
182	EC389187
182	ES219431
182	EE264907
183	ES218106
183	ES225331
183	ES219148
183	EE264622
183	EC390069
184	EE262182
184	ES218024
184	ES224199
184	ES221094
184	ES226322
185	ES223612
185	ES219417
185	ES226767
185	EE262088
185	EE264189
186	ES224572
186	DW013025
186	ES219317
186	DW010479
186	ES226843
187	ES221266
187	EE572062
187	DW012759
187	DW010348
187	EE571141
188	DW012048
188	EC387904
188	EE262266
188	ES225010
189	EE570566
189	EE262553
189	ES223775
189	ES225693
190	ES222320
190	EE262482
190	EE570609
190	EE261452
191	ES218912
191	EE263168
191	DW010308
192	EC388515
192	ES220147
192	EC388525
192	EC387229
193	EE263120
193	ES219742
193	EE571998
193	EE571787
193	EC388503
193	EC387117
193	DW012402
193	EE572238
193	DW014294
193	EC388568
193	EE571135
193	EC388393
193	EC390091
193	EE570701
193	ES221419
193	DW014008
193	EC390877
193	EE264087
193	DW012827
193	ES221177
194	EE263534
194	ES223410
194	EE570418
194	ES218582
195	EE264035
195	ES220439
195	ES221410
195	ES226402
196	ES225849
196	EE262060
196	ES226367
196	EE262877
197	EE264956
197	EE263488
197	EE571666
197	EE264984
198	ES220136
198	EE263323
198	ES221073
198	EC388368
199	ES225942
199	ES221933
199	EE262927
199	EE261629
200	ES221689
200	ES217865
200	EE571824
200	ES218803
201	DW010619
201	DW010532
201	ES221089
201	ES226343
202	EC388345
202	EC387214
202	DW013815
202	DW010877
203	ES223474
203	ES221033
203	ES223557
203	ES223438
204	DW013907
204	DW010824
205	ES221923
205	DW010287
205	ES225958
205	ES224059
205	EE570322
205	DW012704
205	ES217795
205	EC390062
205	ES223888
205	DW011064
205	ES225945
205	DW012540
205	EC390956
205	DW013692
205	EE260907
205	DW010765
205	DW010289
205	EC387524
206	ES218573
206	DW012085
206	ES222957
206	EE262201
207	EC388666
207	EE570934
207	ES218175
207	EC390608
208	ES225867
208	EE570073
208	ES219794
208	EE261202
209	EE261626
209	DW013266
209	EE264459
209	EE260883
210	EE264444
210	EC389723
210	ES217581
210	ES222370
211	DW010789
211	ES223917
211	DW013750
211	EC387621
212	ES218923
212	ES223469
212	EE572175
212	EE262629
213	EE260986
213	ES218164
213	ES217880
213	EE571533
214	DW012581
214	EE263745
214	EE263433
214	EE570729
215	ES224286
215	EC388045
215	EE264140
215	ES219078
216	ES220770
216	DW013285
216	ES224717
216	ES219864
216	ES218240
216	DW011267
216	ES224415
216	DW011581
216	ES224796
216	DW010590
216	EE260996
217	EE261903
217	EE262634
217	EC388547
217	ES226302
217	EC388871
218	EE262770
218	DW014841
218	ES221154
219	ES220694
219	ES221631
219	ES222249
219	ES225219
220	EE264077
220	DW010344
220	EC388856
220	EE263986
221	ES222268
221	EE262734
221	EE262802
221	EE571926
222	ES221834
222	DW013900
222	EC389121
223	ES218731
223	EE262967
223	EE263781
223	ES220249
224	ES225594
224	EE570440
225	ES223560
225	ES222248
226	ES221393
226	ES221104
226	ES226344
226	ES224021
227	ES218965
227	DW011709
228	EE262499
228	ES221394
228	ES224525
228	ES217531
229	DW013259
229	EE570200
229	EE262441
229	EC390049
230	ES226620
230	ES224265
230	ES221930
230	EE264180
230	ES220764
230	DW014384
230	DW013542
230	DW013550
230	ES221014
230	EC387407
230	ES223733
230	DW012559
230	ES223381
230	DW014573
230	DW010968
230	ES222951
230	EE570565
230	ES217613
230	DW011312
230	EE262966
231	ES225717
231	EC387405
231	EE571285
232	EE570862
232	EC388187
232	EE570597
232	ES226213
233	ES222162
233	ES222748
233	ES223456
233	EE570834
234	EE263273
234	EE263818
234	EE261101
234	DW010786
235	EE571402
235	ES218659
235	EE263861
236	EE570214
236	DW010882
236	ES226225
236	EE263464
237	DW014291
237	DW014305
237	DW010962
237	DW011418
238	ES219481
238	EC388047
239	EC390043
239	EE263084
240	ES217634
240	EC388252
241	DW010494
241	ES220419
241	DW010577
241	ES218887
242	ES218607
242	EE261224
242	DW014692
242	ES224794
242	EC389142
242	EC388273
242	DW013444
242	DW013648
242	DW010893
242	EE263365
242	DW011525
242	ES225654
242	DW012166
243	DW011329
243	EE261773
243	ES221988
243	EE264501
243	ES224056
243	EC388609
244	EE263118
244	ES225180
244	EE264286
245	ES224757
245	ES218547
245	DW012079
245	EE570709
246	EE261110
246	ES223426
246	ES219598
247	EE571150
247	DW014677
247	EC390057
248	EE261525
248	EC388064
248	DW014308
249	ES226627
249	ES222331
249	DW011468
249	DW011921
250	DW011996
250	ES217881
250	EE571149
251	ES219480
251	EE263167
251	ES218469
251	ES223682
252	ES226508
252	ES223283
252	EE264876
252	EE263762
253	ES221685
253	EC390825
253	ES218090
253	DW012988
254	EC387204
254	EC387640
254	DW010790
254	EC387211
254	EC387275
254	EC387321
254	ES222150
254	EC387495
254	EC387555
254	EC387618
254	EC387131
254	EC387687
254	EC387671
254	DW013027
254	EC387261
254	EC387781
254	DW012609
254	EC387068
254	DW014246
254	EC387063
254	DW014911
254	EC387761
254	DW013991
254	DW012782
254	EC387344
254	EC387083
254	DW011101
254	EC389074
254	EE571629
254	EC387084
254	EC387073
254	EE572261
254	DW013987
254	EE263271
254	DW013681
254	DW014187
255	EE263348
255	EE263553
255	DW012034
255	ES221439
256	EC387521
256	EC387143
256	ES218345
256	EC387196
256	EC387677
256	EC387286
256	EC387264
256	EC387343
256	EC387690
256	ES217595
256	EC387774
257	ES226339
257	EC389265
257	EC389794
257	EC389381
257	EC389314
257	DW010525
258	ES224822
258	ES226105
258	EC389821
258	EC389812
258	ES223387
258	ES225605
258	ES225264
258	EC389819
258	EC389708
258	ES224921
258	EE571735
258	EE571086
258	EE571871
258	EC389551
259	EE571033
259	ES218149
259	ES226827
259	ES222367
260	EE262574
260	EE262576
260	DW010552
260	EE261609
261	DW012031
261	EE264649
262	ES220114
262	ES220420
263	ES225885
263	DW010557
263	ES218692
263	EE261396
264	EE571794
264	DW013932
264	ES223269
264	EE264892
265	EE262525
265	EE264067
265	ES219031
265	ES222023
266	EE261037
266	EE263267
266	EE571096
266	EC387876
267	ES223563
267	EC388350
267	EE262092
267	EC388639
268	ES223098
268	EE265073
268	ES221241
268	ES219563
269	DW010253
269	EE570172
269	ES225962
269	EC388496
270	EC390471
270	DW014359
271	DW014002
271	EC387679
271	ES223002
271	DW011341
271	DW010744
271	ES217767
271	EC387318
271	DW010796
271	EE264980
271	EC387483
271	EC390549
271	DW012611
271	ES223228
271	DW013986
271	DW013766
271	DW013518
271	DW012848
272	DW012069
272	EE572248
272	ES220975
272	DW010678
273	ES226725
273	EE571615
273	EE572173
273	EE570151
274	ES225451
274	EE265021
274	ES224117
274	ES225492
275	ES220939
275	ES219360
275	EE262179
275	ES219318
276	ES217910
276	ES218403
276	EE570557
277	EE263848
277	EC387894
277	DW011394
277	EE571870
278	ES221734
278	ES218470
278	ES226356
279	DW012871
279	ES219145
279	EC388633
279	EE264681
280	EC390313
280	EE571532
280	ES219995
280	EC390437
281	EE264122
281	EE262279
281	EC389217
282	EE261908
282	ES218176
282	ES219855
282	DW011090
282	ES223099
282	ES220306
282	ES226773
282	DW012708
282	ES221187
282	DW012190
282	ES225689
282	DW014784
282	DW012679
282	DW011773
282	ES226150
282	EC390816
282	DW011940
282	EC390930
282	DW013373
282	EE262129
283	ES223810
283	ES218917
283	ES221692
283	EE571910
284	ES225197
284	DW012120
284	DW013769
284	DW010753
285	DW012667
285	ES218372
285	EE264617
285	DW010915
286	ES217727
286	ES225579
286	ES225685
286	EC387987
287	ES220985
287	ES225704
287	EE264718
287	ES226482
288	EE261179
288	EE571398
288	EE264392
288	EE571501
289	EC387776
289	EE263050
289	EE571850
289	DW011829
290	ES223931
290	ES219173
290	EE262938
290	ES219888
291	ES224352
291	ES219189
291	ES218336
[truncated: 23,348 more rows]
