# Supplementary material for: Novel male-biased expression in paralogs of the aphid slimfast nutrient amino acid transporter expansion
Source: BMC Evol Biol. 2011 Sep 14;11:253. doi: 10.1186/1471-2148-11-253 (PMC3231810; doi:10.1186/1471-2148-11-253)
Supplement: Additional file 5 — Overrepresented Gene Ontology (GO) terms among sex-enriched contigs from microarray. Results from fisher exact test for overrepresented GO terms among sex-enriched genes on the microarray. Includes GO ID, description, category (C = Cellular component, F = Molecular function, P = Biological process), sex in which the term was enriched, and details used to calculate the exact test. [file 1471-2148-11-253-S5.CSV]

GO-ID	Term	Category	FDR	P-Value	#Test	#Ref	#notAnnotTest	#notAnnotRef	Male/Female
GO:0043226	organelle	C	1.01E-09	1.30E-13	68	181	239	191	Female
GO:0043229	intracellular organelle	C	1.01E-09	2.78E-13	61	177	246	195	Female
GO:0044464	cell part	C	1.01E-09	5.97E-13	118	245	189	127	Female
GO:0005634	nucleus	C	1.01E-09	3.76E-12	8	69	299	303	Female
GO:0044424	intracellular part	C	1.01E-09	2.45E-11	94	208	213	164	Female
GO:0043228	non-membrane-bounded organelle	C	1.08E-09	8.56E-11	26	102	281	270	Female
GO:0043232	intracellular non-membrane-bounded organelle	C	1.08E-09	8.56E-11	26	102	281	270	Female
GO:0007049	cell cycle	P	1.27E-09	1.64E-10	12	72	295	300	Female
GO:0009987	cellular process	P	1.27E-09	1.91E-10	103	215	204	157	Female
GO:0005730	nucleolus	C	2.79E-09	6.37E-10	0	34	307	338	Female
GO:0044237	cellular metabolic process	P	4.75E-09	1.12E-09	73	171	234	201	Female
GO:0006807	nitrogen compound metabolic process	P	4.65E-08	1.55E-08	37	110	270	262	Female
GO:0006139	nucleobase, nucleoside, nucleotide and nucleic acid metabolic process	P	4.65E-08	1.55E-08	37	110	270	262	Female
GO:0034641	cellular nitrogen compound metabolic process	P	4.65E-08	1.55E-08	37	110	270	262	Female
GO:0044446	intracellular organelle part	C	2.13E-07	7.15E-08	28	91	279	281	Female
GO:0044422	organelle part	C	2.13E-07	7.15E-08	28	91	279	281	Female
GO:0044260	cellular macromolecule metabolic process	P	2.28E-07	8.18E-08	47	122	260	250	Female
GO:0003676	nucleic acid binding	F	2.28E-07	8.34E-08	20	76	287	296	Female
GO:0043227	membrane-bounded organelle	C	3.68E-07	1.58E-07	38	106	269	266	Female
GO:0043231	intracellular membrane-bounded organelle	C	3.68E-07	1.58E-07	38	106	269	266	Female
GO:0044428	nuclear part	C	5.96E-07	2.53E-07	28	88	279	284	Female
GO:0006996	organelle organization	P	1.72E-06	6.60E-07	22	75	285	297	Female
GO:0016043	cellular component organization	P	3.00E-06	1.38E-06	46	113	261	259	Female
GO:0005694	chromosome	C	3.36E-06	1.71E-06	9	47	298	325	Female
GO:0032991	macromolecular complex	C	3.97E-06	2.02E-06	48	115	259	257	Female
GO:0006259	DNA metabolic process	P	8.23E-06	3.73E-06	5	36	302	336	Female
GO:0009058	biosynthetic process	P	1.07E-05	4.84E-06	53	120	254	252	Female
GO:0005488	binding	F	2.09E-05	9.52E-06	171	267	136	105	Female
GO:0005515	protein binding	F	2.68E-05	1.30E-05	95	175	212	197	Female
GO:0003723	RNA binding	F	6.10E-05	2.95E-05	2	24	305	348	Female
GO:0044267	cellular protein metabolic process	P	1.20E-04	6.09E-05	24	67	283	305	Female
GO:0043234	protein complex	C	3.48E-04	1.68E-04	47	100	260	272	Female
GO:0005654	nucleoplasm	C	3.48E-04	1.72E-04	21	59	286	313	Female
GO:0005622	intracellular	C	3.48E-04	1.72E-04	21	59	286	313	Female
GO:0090304	nucleic acid metabolic process	P	4.58E-04	2.41E-04	27	68	280	304	Female
GO:0043170	macromolecule metabolic process	P	6.66E-04	3.57E-04	73	134	234	238	Female
GO:0009059	macromolecule biosynthetic process	P	0.00212547	0.0011819	27	63	280	309	Female
GO:0044249	cellular biosynthetic process	P	0.00212547	0.0011819	27	63	280	309	Female
GO:0034645	cellular macromolecule biosynthetic process	P	0.00212547	0.0011819	27	63	280	309	Female
GO:0005215	transporter activity	F	0.0029787	4.59E-05	38	15	269	357	Male
GO:0005198	structural molecule activity	F	0.00419565	0.00215165	13	38	294	334	Female
GO:0003677	DNA binding	F	0.00514699	0.0025205	11	34	296	338	Female
GO:0006412	translation	P	0.00581841	0.00291837	4	20	303	352	Female
GO:0000166	nucleotide binding	F	0.00639068	0.00337834	21	50	286	322	Female
GO:0043412	macromolecule modification	P	0.00651481	0.00380825	20	48	287	324	Female
GO:0006464	protein modification process	P	0.00651481	0.00380825	20	48	287	324	Female
GO:0005623	cell	C	0.0101935	2.62E-04	77	53	230	319	Male
GO:0006810	transport	P	0.0101935	5.25E-04	72	50	235	322	Male
GO:0051234	establishment of localization	P	0.0101935	5.25E-04	72	50	235	322	Male
GO:0005840	ribosome	C	0.0118457	0.00670359	3	16	304	356	Female
GO:0030529	ribonucleoprotein complex	C	0.0118457	0.00670359	3	16	304	356	Female
GO:0000228	nuclear chromosome	C	0.0128813	0.00720835	5	20	302	352	Female
GO:0006629	lipid metabolic process	P	0.0144424	8.48E-04	27	11	280	361	Male
GO:0000003	reproduction	P	0.0155856	0.00923662	15	37	292	335	Female
GO:0005829	cytosol	C	0.0206017	0.0115295	13	33	294	339	Female
GO:0016740	transferase activity	F	0.0218604	0.0124697	39	72	268	300	Female
GO:0003682	chromatin binding	F	0.0226261	0.0128822	1	10	306	362	Female
GO:0008233	peptidase activity	F	0.024921	0.00276412	22	9	285	363	Male
GO:0022857	transmembrane transporter activity	F	0.024921	0.00371908	7	0	300	372	Male
GO:0022892	substrate-specific transporter activity	F	0.024921	0.00371908	7	0	300	372	Male
GO:0022838	substrate-specific channel activity	F	0.024921	0.00371908	7	0	300	372	Male
GO:0022891	substrate-specific transmembrane transporter activity	F	0.024921	0.00371908	7	0	300	372	Male
GO:0015267	channel activity	F	0.024921	0.00371908	7	0	300	372	Male
GO:0022803	passive transmembrane transporter activity	F	0.024921	0.00371908	7	0	300	372	Male
GO:0005216	ion channel activity	F	0.024921	0.00371908	7	0	300	372	Male
GO:0015075	ion transmembrane transporter activity	F	0.024921	0.00371908	7	0	300	372	Male
GO:0003779	actin binding	F	0.0293071	0.00443682	9	1	298	371	Male
GO:0044238	primary metabolic process	P	0.03114	0.0171951	135	195	172	177	Female
GO:0044444	cytoplasmic part	C	0.0329053	0.0189842	49	84	258	288	Female
GO:0006811	ion transport	P	0.0335879	0.00542423	18	7	289	365	Male
GO:0044430	cytoskeletal part	C	0.0382796	0.0217986	1	9	306	363	Female
GO:0005815	microtubule organizing center	C	0.0382796	0.0217986	1	9	306	363	Female
GO:0050789	regulation of biological process	P	0.0396025	0.0229302	86	132	221	240	Female
GO:0030246	carbohydrate binding	F	0.0428531	0.0249082	2	11	305	361	Female
GO:0008283	cell proliferation	P	0.0492202	0.0297896	15	33	292	339	Female
C = Cellular component
P = Biological process
F = Molecular function
